# Supplementary material for: A standalone incompatible insect technique enables mosquito suppression in the urban subtropics
Source: Commun Biol. 2022 Dec 27;5:1419. doi: 10.1038/s42003-022-04332-6 (PMC9793375; doi:10.1038/s42003-022-04332-6)
Supplement: Supplementary file 3 — Supplementary Data 1 [file 42003_2022_4332_MOESM3_ESM.xlsx]

## Sheet: Fig1.a
No. Dengue cases in Hunan province
Year	Case number
2010	12
2011	7
2012	6
2013	6
2014	76
2015	23
2016	17
2017	26
2018	175
2019	746

## Sheet: Fig1.b
Breteau Index in 2018
Date	Jun	Jul	Aug	Sep	Oct
Breteau Index	40	34	44	30	24.5

## Sheet: Fig1.c
Breteau Index in 2019
Date	Jun	Jul	Aug	Sep	Oct
Breteau Index	76	75.5	41.5	20.5	4.5

## Sheet: Fig1.g
Date	Daily precipitation(mm)							Total precipitation(mm)	Females per trap per 24h in control site							Females per trap per 24h in Release site
	Monday	Tuesday	Wednesday	Thursday	Friday	Saturday	Sunday		BG1	BG2	BG3	BG4	BG5	Mean	95%CI	BG1	BG2	BG3	BG4	BG5	Mean	95%CI
06/21/2020-06/28/2020	10.1	26.3	9.6	5.6	0	0	7.1	58.7	9	15	7	10	7	6.2	(3.57, 8.83)	22	5	32	3	25	9.8	(2.37, 17.23)
									2	3	3	2	4			0	2	0	0	9
06/29/2020-07/05/2020	21.5	18	5.9	13.6	32	4.5	2.5	98	12	5	7	3	23	6.9	(4.36, 9.44)	19	2	5	46	17	10	(4.51, 15.49)
									2	5	3	2	13			2	5	6	5	5
									2	1	2	5	10			9	3	2	1	6
									5	9	16	2	11			17	6	4	0	40
07/06/2020-07/12/2020	6	27.7	34.1	21.7	12.1	29.5	2.5	133.6	3	10	12	20	7	10.4	(4.84, 15.96)	14	3	6	17	24	12.8	(5.38, 20.22)
07/13/2020-07/19/2020	0	0	0	5.8	12.6	6.2	26.8	51.4	0	9	14	12	33	13.6	(3.00, 24.20)	8	1	13	5	36	12.6	(0.51, 24.69)
07/20/2020-07/26/2020	21.5	10.5	0	0	0	3.8	5.6	41.4	25	24	8	14	46	23.4	(10.70, 36.10)	11	3	4	11	20	9.8	(3.81, 15.79)
07/27/2020-08/02/2020	18.8	21.5	30.6	6.8	5.9	0	0	83.6	10	11	31	3	25	16	(5.85, 26.15)	3	5	8	6	24	9.2	(1.78, 16.62)
08/03/2020-08/09/2020	0	3.4	6.8	5.7	0	0	0	16	8	27	47	22	6	22	(7.45, 36.55)	14	4	1	5	36	12	(-0.50, 24.50)
08/10/2020-08/16/2020	21.5	15.5	12.1	6.5	0	0	0	56	9	1	7	3	7	5.4	(2.52, 8.28)	5	2	3	2	7	3.8	(1.90, 5.70)
08/17/2020-08/23/2020	18.6	0	0	5.3	22.1	3.2	0	49	7	24	5	4	28	13.6	(3.56, 23.64)	3	1	1	5	5	3	(1.25, 4.75)
08/24/2020-08/30/2020	0	25.6	0	0	0	0	0	26	2	5	6	7	11	6.2	(3.33, 9.07)	1	3	2	0	5	2.2	(0.51, 3.89)
08/31/2020-09/06/2020	0	0	0	5.8	28.5	0	26.8	61	7	8	6	3	12	7.2	(4.33, 10.07)	2	3	0	0	0	1	(-0.24, 2.24)
09/07/2020-09/13/2020	21.2	6.6	11.5	46.8	12.6	5.2	2.3	106	1	5	17	4	7	6.8	(1.45, 12.15)	3	2	2	2	9	3.6	(0.93, 6.27)
09/14/2020-09/20/2020	8.9	10.1	7.6	11.6	6.8	12.1	3.6	61	2	36	54	9	9	22	(2.61, 41.39)	3	3	1	0	3	2	(0.76, 3.24)
09/21/2020-09/27/2020	18.6	15.4	3.2	5.8	6.5	16.5	3.1	69	8	28	55	13	15	23.8	(7.20, 40.40)	11	3	1	4	6	5	(1.66, 8.34)
09/28/2020-10/04/2020	5.8	16.4	4.5	2.1	18.1	15.6	23.5	86	5	10	10	18	13	11.2	(7.02, 15.38)	3	6	0	2	3	2.8	(0.90, 4.70)
10/05/2020-10/11/2020	18.3	19.2	18.6	5.6	3.2	0	0	65	4	14	13	17	4	10.4	(5.12, 15.68)	1	0	2	2	1	1.2	(0.47, 1.93)
10/12/2020-10/18/2020	0	0	9.5	7.6	13.5	15.8	5.8	52	1	0	12	2	0	3	(-1.47, 7.47)	0	3	1	0	0	0.8	(-0.34, 1.94)
10/19/2020-10/25/2020	2.1	0	2.6	0	0	0	0	5	24	17	35	16	10	20.4	(12.02, 28.78)	3	2	2	4	4	3	(2.12, 3.88)
10/26/2020-11/01/2020	0	0	5.6	2.1	6.5	0	11.2	25	3	0	6	11	0	4	(-0.06, 8.06)	0	0	0	0	2	0.4	(-0.38, 1.18)
11/09/2020-11/15/2020	0	0	0	0	0	0	0	0	3	1	5	9	5	4.6	(2.00, 7.20)	/	/	/	/	/	/	/
11/16/2020-11/22/2020	6.8	3.2	0	6.8	4.1	5.6	5.6	32	0	0	0	0	0	0	(0.00, 0.00)	/	/	/	/	/	/	/

## Sheet: Fig1.h
	Monday			Tuesday			Wednesday			Thursday			Friday			Saturday			Sunday			Weekly temperature
Date	Maximum temperature (°C)	Minimum temperature (°C)	Temperature (°C)	Maximum temperature (°C)	Minimum temperature (°C)	Temperature (°C)	Maximum temperature (°C)	Minimum temperature (°C)	Temperature (°C)	Maximum temperature (°C)	Minimum temperature (°C)	Temperature (°C)	Maximum temperature (°C)	Minimum temperature (°C)	Temperature (°C)	Maximum temperature (°C)	Minimum temperature (°C)	Temperature (°C)	Maximum temperature (°C)	Minimum temperature (°C)	Temperature (°C)	Weekly mean maximum temperature (°C)	Weekly mean minimum temperature (°C)	Weekly mean temperature (°C)
06/21/2020-06/28/2020	30	23	26.5	26	23	24.5	26	23	24.5	29	24	26.5	34	26	30	34	27	30.5	34	28	31	30.4286	24.857	27.64
06/29/2020-07/05/2020	32	26	29	29	25	27	31	25	28	32	25	28.5	30	24	27	32	25	28.5	34	27	30.5	31.428	25.285	28.357
07/06/2020-07/12/2020	34	28	31	33	26	29.5	27	24	25.5	28	25	26.5	28	24	26	33	27	30	34	26	30	31	25.714	28.357
07/13/2020-07/19/2020	32	24	28	35	25	30	35	26	30.5	35	27	31	34	27	30.5	35	28	31.5	26	23	24.5	33.142	25.714	29.428
07/20/2020-07/26/2020	27	23	25	34	26	30	36	26	31	36	27	31.5	36	27	31.5	36	27	31.5	35	26	30.5	34.285	26	30.142
07/27/2020-08/02/2020	27	24	25.5	31	25	28	33	26	29.5	35	26	30.5	35	26	30.5	37	27	32	37	27	32	33.571	25.857	29.714
08/03/2020-08/09/2020	37	27	32	37	28	32.5	36	28	32	36	28	32	37	28	32.5	37	28	32.5	34	28	31	36.285	27.857	32.07
08/10/2020-08/16/2020	32	27	29.5	37	28	32.5	35	29	32	36	29	32.5	36	29	32.5	36	29	32.5	36	29	32.5	35.428	28.571	32
08/17/2020-08/23/2020	36	28	32	36	28	32	36	27	31.5	35	26	30.5	32	29	30.5	33	25	29	35	26	30.5	34.714	27	30.857
08/24/2020-08/30/2020	36	26	31	29	23	26	33	24	28.5	35	23	29	35	23	29	35	25	30	35	25	30	34	24.142	29.071
08/31/2020-09/06/2020	35	25	30	35	24	29.5	34	23	28.5	34	23	28.5	24	20	22	30	21	25.5	30	23	26.5	31.714	22.714	27.214
09/07/2020-09/13/2020	30	22	26	32	23	27.5	33	24	28.5	27	22	24.5	27	22	24.5	27	22	24.5	27	22	24.5	29	22.428	25.714
09/14/2020-09/20/2020	25	21	23	25	21	23	20	23	21.5	21	18	19.5	22	17	19.5	24	19	21.5	24	19	21.5	23	19.714	21.357
09/21/2020-09/27/2020	24	19	21.5	20	18	19	20	17	18.5	24	18	21	22	19	20.5	20	18	19	21	18	19.5	21.571	18.142	19.857
09/28/2020-10/04/2020	22	19	20.5	21	19	20	25	20	22.5	27	21	24	27	21	24	18	15	16.5	15	11	13	22.142	18	20.07
10/05/2020-10/11/2020	14	11	12.5	13	11	12	15	12	13.5	19	14	16.5	23	15	19	15	16	15.5	26	16	21	17.857	13.57	15.71
10/12/2020-10/18/2020	27	18	22.5	26	18	22	21	16	18.5	16	14	15	15	14	14.5	16	14	15	18	12	15	19.857	15.142	17.5
10/19/2020-10/25/2020	20	13	16.5	19	13	16	22	13	17.5	24	12	18	24	11	17.5	21	11	16	23	15	19	21.857	12.571	17.214
10/26/2020-11/01/2020	24	15	19.5	24	16	20	20	14	17	22	15	18.5	20	15	17.5	21	16	18.5	18	15	16.5	21.2857	15.1429	18.2143
11/09/2020-11/15/2020	24	10	17	24	9	16.5	24	9	16.5	24	11	17.5	24	10	17	24	11	17.5	24	12	18	24	10.29	17.142
11/16/2020-11/22/2020	21	16	18.5	25	18	21.5	28	16	22	17	14	15.5	17	13	15	14	9	11.5	8	6	7	18.571	13.142	15.857

## Sheet: Fig3.c
Date	Release Information	the total number of HC males per hectare per time (*104)	survival number per hectare per time (*104)	survival rate
07/06/2020-07/13/2020	Weekly first release	2.63953	2.44757	0.927273
	Weekly second release	No release	NA	NA
07/13/2020-07/20/2020	Weekly first release	No release	NA	NA
	Weekly second release	No release	NA	NA
07/20/2020-07/27/2020	Weekly first release	5.1386	4.71817	0.918182
	Weekly second release	No release	NA	NA
07/27/2020-08/03/2020	Weekly first release	4.92791	4.59191	0.931818
	Weekly second release	No release	NA	NA
08/03/2020-08/10/2020	Weekly first release	5.06252	4.76337	0.940909
	Weekly second release	No release	NA	NA
08/10/2020-08/17/2020	Weekly first release	5.43336	5.14988	0.947826
	Weekly second release	5.19473	4.83336	0.930435
08/17/2020-08/24/2020	Weekly first release	3.53152	3.17837	0.9
	Weekly second release	3.5834	3.34451	0.933333
08/24/2020-08/31/2020	Weekly first release	3.25379	3.03687	0.933333
	Weekly second release	3.13168	2.9693	0.948148
08/31/2020-09/07/2020	Weekly first release	2.39665	2.17877	0.909091
	Weekly second release	2.44932	2.27119	0.927273
09/07/2020-09/14/2020	Weekly first release	2.15483	1.8747	0.87
	Weekly second release	2.21335	2.03629	0.92
09/14/2020-09/21/2020	Weekly first release	1.13727	1.06903	0.94
	Weekly second release	1.17584	1.05826	0.9
09/21/2020-09/28/2020	Weekly first release	1.11998	0.895983	0.8
	Weekly second release	1.17584	1.05826	0.9
09/28/2020-10/05/2020	Weekly first release	1.14259	1.05118	0.92
	Weekly second release	1.11865	1.00678	0.9
10/05/2020-10/12/2020	Weekly first release	1.19979	0.887843	0.74
	Weekly second release	1.06411	0.936419	0.88

## Sheet: Fig3.d
Date		No. wild males	No. HC males	Male Ratio
phase-Ⅰ(release once per week)	07/06/2020-07/13/2020	27	37	1.37
	07/13/2020-07/20/2020	22	14	0.64
	07/20/2020-07/27/2020	12	22	1.83
	07/27/2020-08/03/2020	81	174	2.15
	08/03/2020-08/10/2020	64	159	2.48
phase-Ⅱ(release twice per week)	08/10/2020-08/17/2020	38	94	2.47
	08/17/2020-08/24/2020	33	98	2.97
	08/24/2020-08/31/2020	43	205	4.77
	08/31/2020-09/07/2020	30	173	5.77
	09/07/2020-09/14/2020	24	141	5.88
	09/14/2020-09/21/2020	1	4	4
	09/21/2020-09/28/2020	88	98	1.11
	09/28/2020-10/05/2020	6	39	6.5
	10/05/2020-10/12/2020	13	70	5.38

## Sheet: Fig3.e
Release Information	Date	CIS
phase-Ⅰ(release once per week)	6/Jul-13/Jul	0.000862259
	13/Jul-20/Jul	0.0675571
	20/Jul-27/Jul	0.184538
	27/Jul-3/Aug	0.0791883
	3/Aug-10/Aug	0.272495
phase-Ⅱ(release twice per week)	10/Aug-17/Aug	0.346249
	17/Aug-24/Aug	0.290371
	24/Aug-31/Aug	0.335476
	31/Aug-7/Sep	0.347877
	7/sep-14/sep	0.287731
	14/sep-21/sep	2.13643
	21/sep-28/sep	2.65699
	5/Oct-12/Oct	0.146087

## Sheet: Fig4.a
No.	Ovi-trap ID	Location	Date	Hatched egg	Note		Release Plan		Date	The number of hatched eggs per trap
1	T1	Release site	6.21.2020-6.25.2020	0						Suppression Efficiency(%)
2	T2	Release site	6.21.2020-6.25.2020	0			Pre-release phase		06/21/2020-06/26/2020	/
3	T3	Release site	6.21.2020-6.25.2020	0					06/26/2020-06/31/2020	/
4	T4	Release site	6.21.2020-6.25.2020	6					07/01/2020-07/06/2020	/
5	T5	Release site	6.21.2020-6.25.2020	15			Phase-I	Week 1	07/06/2020-07/13/2020	49.0385
6	T6	Release site	6.21.2020-6.25.2020	37				Week 2	07/13/2020-07/20/2020	-29.1736
7	T7	Release site	6.21.2020-6.25.2020	39				Week 3	07/20/2020-07/27/2020	54.4296
8	T8	Release site	6.21.2020-6.25.2020	7				Week 4	07/27/2020-08/03/2020	49.7744
9	T9	Release site	6.21.2020-6.25.2020	0				Week 5	08/03/2020-08/10/2020	64.5972
10	T10	Release site	6.21.2020-6.25.2020	47			Phase-II	Week 6	08/10/2020-08/17/2020	83.7823
11	T11	Release site	6.21.2020-6.25.2020	72				Week 7	08/17/2020-08/24/2020	79.8946
12	T12	Release site	6.21.2020-6.25.2020	23				Week 8	08/24/2020-08/31/2020	79.3594
13	T13	Release site	6.21.2020-6.25.2020	138				Week 9	08/31/2020-09/07/2020	91.0425
14	T14	Release site	6.21.2020-6.25.2020	50				Week 10	09/07/2020-09/14/2020	78.2498
15	T15	Release site	6.21.2020-6.25.2020	19				Week 11	09/14/2020-09/21/2020	97.9798
16	T16	Release site	6.21.2020-6.25.2020	82				Week 12	09/21/2020-09/28/2020	96.2264
17	T17	Release site	6.21.2020-6.25.2020	235				Week 13	09/28/2020-10/05/2020	100
18	T18	Release site	6.21.2020-6.25.2020	47				Week 14	10/05/2020-10/12/2020	85.3667
19	T19	Release site	6.21.2020-6.25.2020	77			Post-release-2020		10/12/2020-10/19/2020	97.4442
20	T20	Release site	6.21.2020-6.25.2020	0					10/19/2020-10/26/2020	96.9577
21	T21	Release site	6.21.2020-6.25.2020	35					10/26/2020-11/01/2020	95.843
22	T22	Release site	6.21.2020-6.25.2020	15			Post-release-2021		05/27/2021-06/03/2021	/
23	T23	Release site	6.21.2020-6.25.2020	0					06/03/2021-06/10/2021	/
24	T24	Release site	6.21.2020-6.25.2020	0					07/20/2021-07/27/2021	/
25	T25	Release site	6.21.2020-6.25.2020	27					08/23/2021-08/30/2021	/
26	T26	Release site	6.21.2020-6.25.2020	180					09/23/2021-09/30/2021	/
27	T27	Release site	6.21.2020-6.25.2020	0
28	T28	Release site	6.21.2020-6.25.2020	0
29	T29	Release site	6.21.2020-6.25.2020	6
30	T30	Release site	6.21.2020-6.25.2020	104
31	C1	Control site	6.21.2020-6.25.2020	0
32	C2	Control site	6.21.2020-6.25.2020	44
33	C3	Control site	6.21.2020-6.25.2020	17
34	C4	Control site	6.21.2020-6.25.2020	19
35	C5	Control site	6.21.2020-6.25.2020	9
36	C6	Control site	6.21.2020-6.25.2020	172
37	C7	Control site	6.21.2020-6.25.2020	0
38	C8	Control site	6.21.2020-6.25.2020	55
39	C9	Control site	6.21.2020-6.25.2020	8
40	C10	Control site	6.21.2020-6.25.2020	0
41	C11	Control site	6.21.2020-6.25.2020	21
42	C12	Control site	6.21.2020-6.25.2020	0
43	C13	Control site	6.21.2020-6.25.2020	3
44	C14	Control site	6.21.2020-6.25.2020	13
45	C15	Control site	6.21.2020-6.25.2020	0
46	C16	Control site	6.21.2020-6.25.2020	31
47	C17	Control site	6.21.2020-6.25.2020	23
48	C18	Control site	6.21.2020-6.25.2020	0
49	C19	Control site	6.21.2020-6.25.2020	0
50	C20	Control site	6.21.2020-6.25.2020	50
51	C21	Control site	6.21.2020-6.25.2020	15
52	C22	Control site	6.21.2020-6.25.2020	0
53	C23	Control site	6.21.2020-6.25.2020	0
54	C24	Control site	6.21.2020-6.25.2020	0
55	C25	Control site	6.21.2020-6.25.2020	26
56	C26	Control site	6.21.2020-6.25.2020	0
57	C27	Control site	6.21.2020-6.25.2020	26
58	C28	Control site	6.21.2020-6.25.2020	36
59	C29	Control site	6.21.2020-6.25.2020	36
60	C30	Control site	6.21.2020-6.25.2020	23
61	T1	Release site	6.26.2020-6.30.2020	0
62	T2	Release site	6.26.2020-6.30.2020	0
63	T3	Release site	6.26.2020-6.30.2020	5
64	T4	Release site	6.26.2020-6.30.2020	20
65	T5	Release site	6.26.2020-6.30.2020	12
66	T6	Release site	6.26.2020-6.30.2020	20
67	T7	Release site	6.26.2020-6.30.2020	20
68	T8	Release site	6.26.2020-6.30.2020	0
69	T9	Release site	6.26.2020-6.30.2020	0
70	T10	Release site	6.26.2020-6.30.2020	7
71	T11	Release site	6.26.2020-6.30.2020	147
72	T12	Release site	6.26.2020-6.30.2020	6
73	T13	Release site	6.26.2020-6.30.2020	4
74	T14	Release site	6.26.2020-6.30.2020	0
75	T15	Release site	6.26.2020-6.30.2020	50
76	T16	Release site	6.26.2020-6.30.2020	150
77	T17	Release site	6.26.2020-6.30.2020	440
78	T18	Release site	6.26.2020-6.30.2020	10
79	T19	Release site	6.26.2020-6.30.2020	5
80	T20	Release site	6.26.2020-6.30.2020	13
81	T21	Release site	6.26.2020-6.30.2020	5
82	T22	Release site	6.26.2020-6.30.2020	0
83	T23	Release site	6.26.2020-6.30.2020	0
84	T24	Release site	6.26.2020-6.30.2020	37
85	T25	Release site	6.26.2020-6.30.2020	0
86	T26	Release site	6.26.2020-6.30.2020	152
87	T27	Release site	6.26.2020-6.30.2020	0
88	T28	Release site	6.26.2020-6.30.2020	116
89	T29	Release site	6.26.2020-6.30.2020	4
90	T30	Release site	6.26.2020-6.30.2020	158
91	C1	Control site	6.26.2020-6.30.2020	0
92	C2	Control site	6.26.2020-6.30.2020	92
93	C3	Control site	6.26.2020-6.30.2020	59
94	C4	Control site	6.26.2020-6.30.2020	18
95	C5	Control site	6.26.2020-6.30.2020	77
96	C6	Control site	6.26.2020-6.30.2020	23
97	C7	Control site	6.26.2020-6.30.2020	0
98	C8	Control site	6.26.2020-6.30.2020	12
99	C9	Control site	6.26.2020-6.30.2020	33
100	C10	Control site	6.26.2020-6.30.2020	24
101	C11	Control site	6.26.2020-6.30.2020	14
102	C12	Control site	6.26.2020-6.30.2020	45
103	C13	Control site	6.26.2020-6.30.2020	0
104	C14	Control site	6.26.2020-6.30.2020	0
105	C15	Control site	6.26.2020-6.30.2020	30
106	C16	Control site	6.26.2020-6.30.2020	61
107	C17	Control site	6.26.2020-6.30.2020	22
108	C18	Control site	6.26.2020-6.30.2020	50
109	C19	Control site	6.26.2020-6.30.2020	0
110	C20	Control site	6.26.2020-6.30.2020	0
111	C21	Control site	6.26.2020-6.30.2020	117
112	C22	Control site	6.26.2020-6.30.2020	87
113	C23	Control site	6.26.2020-6.30.2020	0
114	C24	Control site	6.26.2020-6.30.2020	36
115	C25	Control site	6.26.2020-6.30.2020	30
116	C26	Control site	6.26.2020-6.30.2020	10
117	C27	Control site	6.26.2020-6.30.2020	0
118	C28	Control site	6.26.2020-6.30.2020	25
119	C29	Control site	6.26.2020-6.30.2020	0
120	C30	Control site	6.26.2020-6.30.2020	1
121	T1	Release site	7.01.2020-7.05.2020	0
122	T2	Release site	7.01.2020-7.05.2020	0
123	T3	Release site	7.01.2020-7.05.2020	52
124	T4	Release site	7.01.2020-7.05.2020	157
125	T5	Release site	7.01.2020-7.05.2020	64
126	T6	Release site	7.01.2020-7.05.2020	24
127	T7	Release site	7.01.2020-7.05.2020	31
128	T8	Release site	7.01.2020-7.05.2020	65
129	T9	Release site	7.01.2020-7.05.2020	0
130	T10	Release site	7.01.2020-7.05.2020	151
131	T11	Release site	7.01.2020-7.05.2020	83
132	T12	Release site	7.01.2020-7.05.2020	40
133	T13	Release site	7.01.2020-7.05.2020	0
134	T14	Release site	7.01.2020-7.05.2020	101
135	T15	Release site	7.01.2020-7.05.2020	16
136	T16	Release site	7.01.2020-7.05.2020	26
137	T17	Release site	7.01.2020-7.05.2020	478
138	T18	Release site	7.01.2020-7.05.2020	106
139	T19	Release site	7.01.2020-7.05.2020	95
140	T20	Release site	7.01.2020-7.05.2020	279
141	T21	Release site	7.01.2020-7.05.2020	120
142	T22	Release site	7.01.2020-7.05.2020	0
143	T23	Release site	7.01.2020-7.05.2020	0
144	T24	Release site	7.01.2020-7.05.2020	0
145	T25	Release site	7.01.2020-7.05.2020	37
146	T26	Release site	7.01.2020-7.05.2020	0
147	T27	Release site	7.01.2020-7.05.2020	0
148	T28	Release site	7.01.2020-7.05.2020	55
149	T29	Release site	7.01.2020-7.05.2020	113
150	T30	Release site	7.01.2020-7.05.2020	61
151	C1	Control site	7.01.2020-7.05.2020	0
152	C2	Control site	7.01.2020-7.05.2020	128
153	C3	Control site	7.01.2020-7.05.2020	3
154	C4	Control site	7.01.2020-7.05.2020	0
155	C5	Control site	7.01.2020-7.05.2020	71
156	C6	Control site	7.01.2020-7.05.2020	253
157	C7	Control site	7.01.2020-7.05.2020	30
158	C8	Control site	7.01.2020-7.05.2020	24
159	C9	Control site	7.01.2020-7.05.2020	49
160	C10	Control site	7.01.2020-7.05.2020	42
161	C11	Control site	7.01.2020-7.05.2020	153
162	C12	Control site	7.01.2020-7.05.2020	75
163	C13	Control site	7.01.2020-7.05.2020	58
164	C14	Control site	7.01.2020-7.05.2020	0
165	C15	Control site	7.01.2020-7.05.2020	18
166	C16	Control site	7.01.2020-7.05.2020	186
167	C17	Control site	7.01.2020-7.05.2020	0
168	C18	Control site	7.01.2020-7.05.2020	108
169	C19	Control site	7.01.2020-7.05.2020	35
170	C20	Control site	7.01.2020-7.05.2020	55
171	C21	Control site	7.01.2020-7.05.2020	222
172	C22	Control site	7.01.2020-7.05.2020	0
173	C23	Control site	7.01.2020-7.05.2020	44
174	C24	Control site	7.01.2020-7.05.2020	56
175	C25	Control site	7.01.2020-7.05.2020	376
176	C26	Control site	7.01.2020-7.05.2020	50
177	C27	Control site	7.01.2020-7.05.2020	81
178	C28	Control site	7.01.2020-7.05.2020	13
179	C29	Control site	7.01.2020-7.05.2020	113
180	C30	Control site	7.01.2020-7.05.2020	105
181	T1	Release site	7.06.2020-7.12.2020	0
182	T2	Release site	7.06.2020-7.12.2020	0
183	T3	Release site	7.06.2020-7.12.2020	19
184	T4	Release site	7.06.2020-7.12.2020	0
185	T5	Release site	7.06.2020-7.12.2020	35
186	T6	Release site	7.06.2020-7.12.2020	18
187	T7	Release site	7.06.2020-7.12.2020	0
188	T8	Release site	7.06.2020-7.12.2020	0
189	T9	Release site	7.06.2020-7.12.2020	0
190	T10	Release site	7.06.2020-7.12.2020	59
191	T11	Release site	7.06.2020-7.12.2020	10
192	T12	Release site	7.06.2020-7.12.2020	0
193	T13	Release site	7.06.2020-7.12.2020	/	missing
194	T14	Release site	7.06.2020-7.12.2020	25
195	T15	Release site	7.06.2020-7.12.2020	29
196	T16	Release site	7.06.2020-7.12.2020	0
197	T17	Release site	7.06.2020-7.12.2020	9
198	T18	Release site	7.06.2020-7.12.2020	9
199	T19	Release site	7.06.2020-7.12.2020	147
200	T20	Release site	7.06.2020-7.12.2020	0
201	T21	Release site	7.06.2020-7.12.2020	12
202	T22	Release site	7.06.2020-7.12.2020	0
203	T23	Release site	7.06.2020-7.12.2020	/	missing
204	T24	Release site	7.06.2020-7.12.2020	0
205	T25	Release site	7.06.2020-7.12.2020	22
206	T26	Release site	7.06.2020-7.12.2020	0
207	T27	Release site	7.06.2020-7.12.2020	0
208	T28	Release site	7.06.2020-7.12.2020	30
209	T29	Release site	7.06.2020-7.12.2020	/	missing
210	T30	Release site	7.06.2020-7.12.2020	/	missing
211	C1	Control site	7.06.2020-7.12.2020	3
212	C2	Control site	7.06.2020-7.12.2020	36
213	C3	Control site	7.06.2020-7.12.2020	0
214	C4	Control site	7.06.2020-7.12.2020	23
215	C5	Control site	7.06.2020-7.12.2020	154
216	C6	Control site	7.06.2020-7.12.2020	4
217	C7	Control site	7.06.2020-7.12.2020	3
218	C8	Control site	7.06.2020-7.12.2020	50
219	C9	Control site	7.06.2020-7.12.2020	55
220	C10	Control site	7.06.2020-7.12.2020	33
221	C11	Control site	7.06.2020-7.12.2020	2
222	C12	Control site	7.06.2020-7.12.2020	5
223	C13	Control site	7.06.2020-7.12.2020	9
224	C14	Control site	7.06.2020-7.12.2020	12
225	C15	Control site	7.06.2020-7.12.2020	65
226	C16	Control site	7.06.2020-7.12.2020	56
227	C17	Control site	7.06.2020-7.12.2020	0
228	C18	Control site	7.06.2020-7.12.2020	12
229	C19	Control site	7.06.2020-7.12.2020	9
230	C20	Control site	7.06.2020-7.12.2020	9
231	C21	Control site	7.06.2020-7.12.2020	62
232	C22	Control site	7.06.2020-7.12.2020	103
233	C23	Control site	7.06.2020-7.12.2020	25
234	C24	Control site	7.06.2020-7.12.2020	63
235	C25	Control site	7.06.2020-7.12.2020	4
236	C26	Control site	7.06.2020-7.12.2020	39
237	C27	Control site	7.06.2020-7.12.2020	85
238	C28	Control site	7.06.2020-7.12.2020	5
239	C29	Control site	7.06.2020-7.12.2020	28
240	C30	Control site	7.06.2020-7.12.2020	6
241	T1	Release site	7.13.2020-7.19.2020	0
242	T2	Release site	7.13.2020-7.19.2020	26
243	T3	Release site	7.13.2020-7.19.2020	32
244	T4	Release site	7.13.2020-7.19.2020	104
245	T5	Release site	7.13.2020-7.19.2020	119
246	T6	Release site	7.13.2020-7.19.2020	50
247	T7	Release site	7.13.2020-7.19.2020	101
248	T8	Release site	7.13.2020-7.19.2020	18
249	T9	Release site	7.13.2020-7.19.2020	61
250	T10	Release site	7.13.2020-7.19.2020	167
251	T11	Release site	7.13.2020-7.19.2020	39
252	T12	Release site	7.13.2020-7.19.2020	/	missing
253	T13	Release site	7.13.2020-7.19.2020	0
254	T14	Release site	7.13.2020-7.19.2020	73
255	T15	Release site	7.13.2020-7.19.2020	38
256	T16	Release site	7.13.2020-7.19.2020	337
257	T17	Release site	7.13.2020-7.19.2020	196
258	T18	Release site	7.13.2020-7.19.2020	381
259	T19	Release site	7.13.2020-7.19.2020	/	missing
260	T20	Release site	7.13.2020-7.19.2020	105
261	T21	Release site	7.13.2020-7.19.2020	138
262	T22	Release site	7.13.2020-7.19.2020	26
263	T23	Release site	7.13.2020-7.19.2020	0
264	T24	Release site	7.13.2020-7.19.2020	55
265	T25	Release site	7.13.2020-7.19.2020	0
266	T26	Release site	7.13.2020-7.19.2020	42
267	T27	Release site	7.13.2020-7.19.2020	16
268	T28	Release site	7.13.2020-7.19.2020	54
269	T29	Release site	7.13.2020-7.19.2020	/	missing
270	T30	Release site	7.13.2020-7.19.2020	0
271	C1	Control site	7.13.2020-7.19.2020	0
272	C2	Control site	7.13.2020-7.19.2020	206
273	C3	Control site	7.13.2020-7.19.2020	6
274	C4	Control site	7.13.2020-7.19.2020	27
275	C5	Control site	7.13.2020-7.19.2020	129
276	C6	Control site	7.13.2020-7.19.2020	45
277	C7	Control site	7.13.2020-7.19.2020	0
278	C8	Control site	7.13.2020-7.19.2020	159
279	C9	Control site	7.13.2020-7.19.2020	68
280	C10	Control site	7.13.2020-7.19.2020	0
281	C11	Control site	7.13.2020-7.19.2020	285
282	C12	Control site	7.13.2020-7.19.2020	115
283	C13	Control site	7.13.2020-7.19.2020	30
284	C14	Control site	7.13.2020-7.19.2020	72
285	C15	Control site	7.13.2020-7.19.2020	139
286	C16	Control site	7.13.2020-7.19.2020	17
287	C17	Control site	7.13.2020-7.19.2020	109
288	C18	Control site	7.13.2020-7.19.2020	12
289	C19	Control site	7.13.2020-7.19.2020	7
290	C20	Control site	7.13.2020-7.19.2020	76
291	C21	Control site	7.13.2020-7.19.2020	13
292	C22	Control site	7.13.2020-7.19.2020	/	missing
293	C23	Control site	7.13.2020-7.19.2020	31
294	C24	Control site	7.13.2020-7.19.2020	5
295	C25	Control site	7.13.2020-7.19.2020	92
296	C26	Control site	7.13.2020-7.19.2020	0
297	C27	Control site	7.13.2020-7.19.2020	0
298	C28	Control site	7.13.2020-7.19.2020	0
299	C29	Control site	7.13.2020-7.19.2020	121
300	C30	Control site	7.13.2020-7.19.2020	47
301	T1	Release site	7.20.2020-7.26.2020	0
302	T2	Release site	7.20.2020-7.26.2020	0
303	T3	Release site	7.20.2020-7.26.2020	56
304	T4	Release site	7.20.2020-7.26.2020	55
305	T5	Release site	7.20.2020-7.26.2020	0
306	T6	Release site	7.20.2020-7.26.2020	0
307	T7	Release site	7.20.2020-7.26.2020	52
308	T8	Release site	7.20.2020-7.26.2020	143
309	T9	Release site	7.20.2020-7.26.2020	0
310	T10	Release site	7.20.2020-7.26.2020	190
311	T11	Release site	7.20.2020-7.26.2020	0
312	T12	Release site	7.20.2020-7.26.2020	29
313	T13	Release site	7.20.2020-7.26.2020	0
314	T14	Release site	7.20.2020-7.26.2020	0
315	T15	Release site	7.20.2020-7.26.2020	74
316	T16	Release site	7.20.2020-7.26.2020	149
317	T17	Release site	7.20.2020-7.26.2020	68
318	T18	Release site	7.20.2020-7.26.2020	135
319	T19	Release site	7.20.2020-7.26.2020	0
320	T20	Release site	7.20.2020-7.26.2020	68
321	T21	Release site	7.20.2020-7.26.2020	50
322	T22	Release site	7.20.2020-7.26.2020	21
323	T23	Release site	7.20.2020-7.26.2020	0
324	T24	Release site	7.20.2020-7.26.2020	23
325	T25	Release site	7.20.2020-7.26.2020	90
326	T26	Release site	7.20.2020-7.26.2020	0
327	T27	Release site	7.20.2020-7.26.2020	24
328	T28	Release site	7.20.2020-7.26.2020	0
329	T29	Release site	7.20.2020-7.26.2020	39
330	T30	Release site	7.20.2020-7.26.2020	32
331	C1	Control site	7.20.2020-7.26.2020	34
332	C2	Control site	7.20.2020-7.26.2020	106
333	C3	Control site	7.20.2020-7.26.2020	236
334	C4	Control site	7.20.2020-7.26.2020	0
335	C5	Control site	7.20.2020-7.26.2020	108
336	C6	Control site	7.20.2020-7.26.2020	0
337	C7	Control site	7.20.2020-7.26.2020	57
338	C8	Control site	7.20.2020-7.26.2020	0
339	C9	Control site	7.20.2020-7.26.2020	14
340	C10	Control site	7.20.2020-7.26.2020	0
341	C11	Control site	7.20.2020-7.26.2020	0
342	C12	Control site	7.20.2020-7.26.2020	18
343	C13	Control site	7.20.2020-7.26.2020	126
344	C14	Control site	7.20.2020-7.26.2020	423
345	C15	Control site	7.20.2020-7.26.2020	214
346	C16	Control site	7.20.2020-7.26.2020	0
347	C17	Control site	7.20.2020-7.26.2020	0
348	C18	Control site	7.20.2020-7.26.2020	0
349	C19	Control site	7.20.2020-7.26.2020	48
350	C20	Control site	7.20.2020-7.26.2020	97
351	C21	Control site	7.20.2020-7.26.2020	222
352	C22	Control site	7.20.2020-7.26.2020	/	missing
353	C23	Control site	7.20.2020-7.26.2020	116
354	C24	Control site	7.20.2020-7.26.2020	389
355	C25	Control site	7.20.2020-7.26.2020	3
356	C26	Control site	7.20.2020-7.26.2020	250
357	C27	Control site	7.20.2020-7.26.2020	30
358	C28	Control site	7.20.2020-7.26.2020	0
359	C29	Control site	7.20.2020-7.26.2020	250
360	C30	Control site	7.20.2020-7.26.2020	12
361	T1	Release site	7.27.2020-8.02.2020	28
362	T2	Release site	7.27.2020-8.02.2020	105
363	T3	Release site	7.27.2020-8.02.2020	12
364	T4	Release site	7.27.2020-8.02.2020	48
365	T5	Release site	7.27.2020-8.02.2020	0
366	T6	Release site	7.27.2020-8.02.2020	24
367	T7	Release site	7.27.2020-8.02.2020	0
368	T8	Release site	7.27.2020-8.02.2020	0
369	T9	Release site	7.27.2020-8.02.2020	0
370	T10	Release site	7.27.2020-8.02.2020	63
371	T11	Release site	7.27.2020-8.02.2020	45
372	T12	Release site	7.27.2020-8.02.2020	0
373	T13	Release site	7.27.2020-8.02.2020	24
374	T14	Release site	7.27.2020-8.02.2020	5
375	T15	Release site	7.27.2020-8.02.2020	57
376	T16	Release site	7.27.2020-8.02.2020	0
377	T17	Release site	7.27.2020-8.02.2020	0
378	T18	Release site	7.27.2020-8.02.2020	107
379	T19	Release site	7.27.2020-8.02.2020	27
380	T20	Release site	7.27.2020-8.02.2020	46
381	T21	Release site	7.27.2020-8.02.2020	50
382	T22	Release site	7.27.2020-8.02.2020	42
383	T23	Release site	7.27.2020-8.02.2020	72
384	T24	Release site	7.27.2020-8.02.2020	92
385	T25	Release site	7.27.2020-8.02.2020	0
386	T26	Release site	7.27.2020-8.02.2020	0
387	T27	Release site	7.27.2020-8.02.2020	98
388	T28	Release site	7.27.2020-8.02.2020	34
389	T29	Release site	7.27.2020-8.02.2020	8
390	T30	Release site	7.27.2020-8.02.2020	15
391	C1	Control site	7.27.2020-8.02.2020	0
392	C2	Control site	7.27.2020-8.02.2020	114
393	C3	Control site	7.27.2020-8.02.2020	0
394	C4	Control site	7.27.2020-8.02.2020	0
395	C5	Control site	7.27.2020-8.02.2020	0
396	C6	Control site	7.27.2020-8.02.2020	73
397	C7	Control site	7.27.2020-8.02.2020	158
398	C8	Control site	7.27.2020-8.02.2020	71
399	C9	Control site	7.27.2020-8.02.2020	47
400	C10	Control site	7.27.2020-8.02.2020	112
401	C11	Control site	7.27.2020-8.02.2020	124
402	C12	Control site	7.27.2020-8.02.2020	0
403	C13	Control site	7.27.2020-8.02.2020	4
404	C14	Control site	7.27.2020-8.02.2020	89
405	C15	Control site	7.27.2020-8.02.2020	30
406	C16	Control site	7.27.2020-8.02.2020	276
407	C17	Control site	7.27.2020-8.02.2020	23
408	C18	Control site	7.27.2020-8.02.2020	0
409	C19	Control site	7.27.2020-8.02.2020	18
410	C20	Control site	7.27.2020-8.02.2020	120
411	C21	Control site	7.27.2020-8.02.2020	148
412	C22	Control site	7.27.2020-8.02.2020	19
413	C23	Control site	7.27.2020-8.02.2020	54
414	C24	Control site	7.27.2020-8.02.2020	38
415	C25	Control site	7.27.2020-8.02.2020	22
416	C26	Control site	7.27.2020-8.02.2020	312
417	C27	Control site	7.27.2020-8.02.2020	0
418	C28	Control site	7.27.2020-8.02.2020	0
419	C29	Control site	7.27.2020-8.02.2020	122
420	C30	Control site	7.27.2020-8.02.2020	21
421	T1	Release site	8.03.2020-8.09.2020	15
422	T2	Release site	8.03.2020-8.09.2020	26
423	T3	Release site	8.03.2020-8.09.2020	36
424	T4	Release site	8.03.2020-8.09.2020	34
425	T5	Release site	8.03.2020-8.09.2020	85
426	T6	Release site	8.03.2020-8.09.2020	25
427	T7	Release site	8.03.2020-8.09.2020	24
428	T8	Release site	8.03.2020-8.09.2020	0
429	T9	Release site	8.03.2020-8.09.2020	0
430	T10	Release site	8.03.2020-8.09.2020	75
431	T11	Release site	8.03.2020-8.09.2020	17
432	T12	Release site	8.03.2020-8.09.2020	0
433	T13	Release site	8.03.2020-8.09.2020	36
434	T14	Release site	8.03.2020-8.09.2020	0
435	T15	Release site	8.03.2020-8.09.2020	0
436	T16	Release site	8.03.2020-8.09.2020	0
437	T17	Release site	8.03.2020-8.09.2020	45
438	T18	Release site	8.03.2020-8.09.2020	25
439	T19	Release site	8.03.2020-8.09.2020	13
440	T20	Release site	8.03.2020-8.09.2020	4
441	T21	Release site	8.03.2020-8.09.2020	0
442	T22	Release site	8.03.2020-8.09.2020	3
443	T23	Release site	8.03.2020-8.09.2020	0
444	T24	Release site	8.03.2020-8.09.2020	0
445	T25	Release site	8.03.2020-8.09.2020	11
446	T26	Release site	8.03.2020-8.09.2020	5
447	T27	Release site	8.03.2020-8.09.2020	0
448	T28	Release site	8.03.2020-8.09.2020	0
449	T29	Release site	8.03.2020-8.09.2020	0
450	T30	Release site	8.03.2020-8.09.2020	0
451	C1	Control site	8.03.2020-8.09.2020	4
452	C2	Control site	8.03.2020-8.09.2020	37
453	C3	Control site	8.03.2020-8.09.2020	58
454	C4	Control site	8.03.2020-8.09.2020	99
455	C5	Control site	8.03.2020-8.09.2020	0
456	C6	Control site	8.03.2020-8.09.2020	145
457	C7	Control site	8.03.2020-8.09.2020	19
458	C8	Control site	8.03.2020-8.09.2020	7
459	C9	Control site	8.03.2020-8.09.2020	23
460	C10	Control site	8.03.2020-8.09.2020	158
461	C11	Control site	8.03.2020-8.09.2020	0
462	C12	Control site	8.03.2020-8.09.2020	0
463	C13	Control site	8.03.2020-8.09.2020	0
464	C14	Control site	8.03.2020-8.09.2020	105
465	C15	Control site	8.03.2020-8.09.2020	0
466	C16	Control site	8.03.2020-8.09.2020	43
467	C17	Control site	8.03.2020-8.09.2020	0
468	C18	Control site	8.03.2020-8.09.2020	8
469	C19	Control site	8.03.2020-8.09.2020	169
470	C20	Control site	8.03.2020-8.09.2020	175
471	C21	Control site	8.03.2020-8.09.2020	0
472	C22	Control site	8.03.2020-8.09.2020	17
473	C23	Control site	8.03.2020-8.09.2020	24
474	C24	Control site	8.03.2020-8.09.2020	90
475	C25	Control site	8.03.2020-8.09.2020	80
476	C26	Control site	8.03.2020-8.09.2020	48
477	C27	Control site	8.03.2020-8.09.2020	9
478	C28	Control site	8.03.2020-8.09.2020	0
479	C29	Control site	8.03.2020-8.09.2020	35
480	C30	Control site	8.03.2020-8.09.2020	0
481	T1	Release site	8.10.2020-8.16.2020	0
482	T2	Release site	8.10.2020-8.16.2020	46
483	T3	Release site	8.10.2020-8.16.2020	0
484	T4	Release site	8.10.2020-8.16.2020	0
485	T5	Release site	8.10.2020-8.16.2020	23
486	T6	Release site	8.10.2020-8.16.2020	0
487	T7	Release site	8.10.2020-8.16.2020	17
488	T8	Release site	8.10.2020-8.16.2020	/	missing
489	T9	Release site	8.10.2020-8.16.2020	0
490	T10	Release site	8.10.2020-8.16.2020	4
491	T11	Release site	8.10.2020-8.16.2020	9
492	T12	Release site	8.10.2020-8.16.2020	6
493	T13	Release site	8.10.2020-8.16.2020	0
494	T14	Release site	8.10.2020-8.16.2020	22
495	T15	Release site	8.10.2020-8.16.2020	0
496	T16	Release site	8.10.2020-8.16.2020	0
497	T17	Release site	8.10.2020-8.16.2020	42
498	T18	Release site	8.10.2020-8.16.2020	56
499	T19	Release site	8.10.2020-8.16.2020	0
500	T20	Release site	8.10.2020-8.16.2020	0
501	T21	Release site	8.10.2020-8.16.2020	8
502	T22	Release site	8.10.2020-8.16.2020	0
503	T23	Release site	8.10.2020-8.16.2020	16
504	T24	Release site	8.10.2020-8.16.2020	0
505	T25	Release site	8.10.2020-8.16.2020	0
506	T26	Release site	8.10.2020-8.16.2020	0
507	T27	Release site	8.10.2020-8.16.2020	1
508	T28	Release site	8.10.2020-8.16.2020	5
509	T29	Release site	8.10.2020-8.16.2020	0
510	T30	Release site	8.10.2020-8.16.2020	0
511	C1	Control site	8.10.2020-8.16.2020	10
512	C2	Control site	8.10.2020-8.16.2020	10
513	C3	Control site	8.10.2020-8.16.2020	0
514	C4	Control site	8.10.2020-8.16.2020	75
515	C5	Control site	8.10.2020-8.16.2020	122
516	C6	Control site	8.10.2020-8.16.2020	64
517	C7	Control site	8.10.2020-8.16.2020	0
518	C8	Control site	8.10.2020-8.16.2020	0
519	C9	Control site	8.10.2020-8.16.2020	23
520	C10	Control site	8.10.2020-8.16.2020	17
521	C11	Control site	8.10.2020-8.16.2020	0
522	C12	Control site	8.10.2020-8.16.2020	0
523	C13	Control site	8.10.2020-8.16.2020	36
524	C14	Control site	8.10.2020-8.16.2020	176
525	C15	Control site	8.10.2020-8.16.2020	4
526	C16	Control site	8.10.2020-8.16.2020	0
527	C17	Control site	8.10.2020-8.16.2020	/	missing
528	C18	Control site	8.10.2020-8.16.2020	55
529	C19	Control site	8.10.2020-8.16.2020	39
530	C20	Control site	8.10.2020-8.16.2020	18
531	C21	Control site	8.10.2020-8.16.2020	376
532	C22	Control site	8.10.2020-8.16.2020	0
533	C23	Control site	8.10.2020-8.16.2020	56
534	C24	Control site	8.10.2020-8.16.2020	102
535	C25	Control site	8.10.2020-8.16.2020	305
536	C26	Control site	8.10.2020-8.16.2020	25
537	C27	Control site	8.10.2020-8.16.2020	13
538	C28	Control site	8.10.2020-8.16.2020	0
539	C29	Control site	8.10.2020-8.16.2020	40
540	C30	Control site	8.10.2020-8.16.2020	6
541	T1	Release site	8.17.2020-8.23.2020	21
542	T2	Release site	8.17.2020-8.23.2020	6
543	T3	Release site	8.17.2020-8.23.2020	0
544	T4	Release site	8.17.2020-8.23.2020	0
545	T5	Release site	8.17.2020-8.23.2020	0
546	T6	Release site	8.17.2020-8.23.2020	26
547	T7	Release site	8.17.2020-8.23.2020	20
548	T8	Release site	8.17.2020-8.23.2020	0
549	T9	Release site	8.17.2020-8.23.2020	21
550	T10	Release site	8.17.2020-8.23.2020	0
551	T11	Release site	8.17.2020-8.23.2020	60
552	T12	Release site	8.17.2020-8.23.2020	0
553	T13	Release site	8.17.2020-8.23.2020	0
554	T14	Release site	8.17.2020-8.23.2020	0
555	T15	Release site	8.17.2020-8.23.2020	73
556	T16	Release site	8.17.2020-8.23.2020	21
557	T17	Release site	8.17.2020-8.23.2020	72
558	T18	Release site	8.17.2020-8.23.2020	24
559	T19	Release site	8.17.2020-8.23.2020	69
560	T20	Release site	8.17.2020-8.23.2020	24
561	T21	Release site	8.17.2020-8.23.2020	2
562	T22	Release site	8.17.2020-8.23.2020	0
563	T23	Release site	8.17.2020-8.23.2020	0
564	T24	Release site	8.17.2020-8.23.2020	0
565	T25	Release site	8.17.2020-8.23.2020	0
566	T26	Release site	8.17.2020-8.23.2020	90
567	T27	Release site	8.17.2020-8.23.2020	40
568	T28	Release site	8.17.2020-8.23.2020	0
569	T29	Release site	8.17.2020-8.23.2020	3
570	T30	Release site	8.17.2020-8.23.2020	0
571	C1	Control site	8.17.2020-8.23.2020	181
572	C2	Control site	8.17.2020-8.23.2020	93
573	C3	Control site	8.17.2020-8.23.2020	0
574	C4	Control site	8.17.2020-8.23.2020	128
575	C5	Control site	8.17.2020-8.23.2020	198
576	C6	Control site	8.17.2020-8.23.2020	134
577	C7	Control site	8.17.2020-8.23.2020	55
578	C8	Control site	8.17.2020-8.23.2020	14
579	C9	Control site	8.17.2020-8.23.2020	40
580	C10	Control site	8.17.2020-8.23.2020	134
581	C11	Control site	8.17.2020-8.23.2020	6
582	C12	Control site	8.17.2020-8.23.2020	68
583	C13	Control site	8.17.2020-8.23.2020	34
584	C14	Control site	8.17.2020-8.23.2020	46
585	C15	Control site	8.17.2020-8.23.2020	381
586	C16	Control site	8.17.2020-8.23.2020	171
587	C17	Control site	8.17.2020-8.23.2020	79
588	C18	Control site	8.17.2020-8.23.2020	5
589	C19	Control site	8.17.2020-8.23.2020	0
590	C20	Control site	8.17.2020-8.23.2020	0
591	C21	Control site	8.17.2020-8.23.2020	272
592	C22	Control site	8.17.2020-8.23.2020	261
593	C23	Control site	8.17.2020-8.23.2020	33
594	C24	Control site	8.17.2020-8.23.2020	15
595	C25	Control site	8.17.2020-8.23.2020	245
596	C26	Control site	8.17.2020-8.23.2020	98
597	C27	Control site	8.17.2020-8.23.2020	110
598	C28	Control site	8.17.2020-8.23.2020	23
599	C29	Control site	8.17.2020-8.23.2020	0
600	C30	Control site	8.17.2020-8.23.2020	21
601	T1	Release site	8.24.2020-8.30.2020	0
602	T2	Release site	8.24.2020-8.30.2020	37
603	T3	Release site	8.24.2020-8.30.2020	80
604	T4	Release site	8.24.2020-8.30.2020	0
605	T5	Release site	8.24.2020-8.30.2020	19
606	T6	Release site	8.24.2020-8.30.2020	16
607	T7	Release site	8.24.2020-8.30.2020	0
608	T8	Release site	8.24.2020-8.30.2020	52
609	T9	Release site	8.24.2020-8.30.2020	0
610	T10	Release site	8.24.2020-8.30.2020	0
611	T11	Release site	8.24.2020-8.30.2020	0
612	T12	Release site	8.24.2020-8.30.2020	51
613	T13	Release site	8.24.2020-8.30.2020	9
614	T14	Release site	8.24.2020-8.30.2020	0
615	T15	Release site	8.24.2020-8.30.2020	0
616	T16	Release site	8.24.2020-8.30.2020	0
617	T17	Release site	8.24.2020-8.30.2020	0
618	T18	Release site	8.24.2020-8.30.2020	57
619	T19	Release site	8.24.2020-8.30.2020	0
620	T20	Release site	8.24.2020-8.30.2020	0
621	T21	Release site	8.24.2020-8.30.2020	0
622	T22	Release site	8.24.2020-8.30.2020	1
623	T23	Release site	8.24.2020-8.30.2020	3
624	T24	Release site	8.24.2020-8.30.2020	0
625	T25	Release site	8.24.2020-8.30.2020	0
626	T26	Release site	8.24.2020-8.30.2020	12
627	T27	Release site	8.24.2020-8.30.2020	2
628	T28	Release site	8.24.2020-8.30.2020	0
629	T29	Release site	8.24.2020-8.30.2020	11
630	T30	Release site	8.24.2020-8.30.2020	56
631	C1	Control site	8.24.2020-8.30.2020	21
632	C2	Control site	8.24.2020-8.30.2020	0
633	C3	Control site	8.24.2020-8.30.2020	41
634	C4	Control site	8.24.2020-8.30.2020	0
635	C5	Control site	8.24.2020-8.30.2020	105
636	C6	Control site	8.24.2020-8.30.2020	373
637	C7	Control site	8.24.2020-8.30.2020	31
638	C8	Control site	8.24.2020-8.30.2020	67
639	C9	Control site	8.24.2020-8.30.2020	0
640	C10	Control site	8.24.2020-8.30.2020	0
641	C11	Control site	8.24.2020-8.30.2020	101
642	C12	Control site	8.24.2020-8.30.2020	0
643	C13	Control site	8.24.2020-8.30.2020	194
644	C14	Control site	8.24.2020-8.30.2020	143
645	C15	Control site	8.24.2020-8.30.2020	261
646	C16	Control site	8.24.2020-8.30.2020	0
647	C17	Control site	8.24.2020-8.30.2020	47
648	C18	Control site	8.24.2020-8.30.2020	0
649	C19	Control site	8.24.2020-8.30.2020	25
650	C20	Control site	8.24.2020-8.30.2020	47
651	C21	Control site	8.24.2020-8.30.2020	0
652	C22	Control site	8.24.2020-8.30.2020	40
653	C23	Control site	8.24.2020-8.30.2020	0
654	C24	Control site	8.24.2020-8.30.2020	227
655	C25	Control site	8.24.2020-8.30.2020	47
656	C26	Control site	8.24.2020-8.30.2020	0
657	C27	Control site	8.24.2020-8.30.2020	197
658	C28	Control site	8.24.2020-8.30.2020	0
659	C29	Control site	8.24.2020-8.30.2020	0
660	C30	Control site	8.24.2020-8.30.2020	0
661	T1	Release site	8.31.2020-9.06.2020	6
662	T2	Release site	8.31.2020-9.06.2020	0
663	T3	Release site	8.31.2020-9.06.2020	24
664	T4	Release site	8.31.2020-9.06.2020	0
665	T5	Release site	8.31.2020-9.06.2020	15
666	T6	Release site	8.31.2020-9.06.2020	3
667	T7	Release site	8.31.2020-9.06.2020	0
668	T8	Release site	8.31.2020-9.06.2020	16
669	T9	Release site	8.31.2020-9.06.2020	16
670	T10	Release site	8.31.2020-9.06.2020	0
671	T11	Release site	8.31.2020-9.06.2020	0
672	T12	Release site	8.31.2020-9.06.2020	0
673	T13	Release site	8.31.2020-9.06.2020	14
674	T14	Release site	8.31.2020-9.06.2020	0
675	T15	Release site	8.31.2020-9.06.2020	20
676	T16	Release site	8.31.2020-9.06.2020	0
677	T17	Release site	8.31.2020-9.06.2020	0
678	T18	Release site	8.31.2020-9.06.2020	0
679	T19	Release site	8.31.2020-9.06.2020	0
680	T20	Release site	8.31.2020-9.06.2020	0
681	T21	Release site	8.31.2020-9.06.2020	0
682	T22	Release site	8.31.2020-9.06.2020	0
683	T23	Release site	8.31.2020-9.06.2020	2
684	T24	Release site	8.31.2020-9.06.2020	0
685	T25	Release site	8.31.2020-9.06.2020	0
686	T26	Release site	8.31.2020-9.06.2020	0
687	T27	Release site	8.31.2020-9.06.2020	0
688	T28	Release site	8.31.2020-9.06.2020	0
689	T29	Release site	8.31.2020-9.06.2020	0
690	T30	Release site	8.31.2020-9.06.2020	0
691	C1	Control site	8.31.2020-9.06.2020	0
692	C2	Control site	8.31.2020-9.06.2020	65
693	C3	Control site	8.31.2020-9.06.2020	16
694	C4	Control site	8.31.2020-9.06.2020	21
695	C5	Control site	8.31.2020-9.06.2020	30
696	C6	Control site	8.31.2020-9.06.2020	0
697	C7	Control site	8.31.2020-9.06.2020	85
698	C8	Control site	8.31.2020-9.06.2020	35
699	C9	Control site	8.31.2020-9.06.2020	61
700	C10	Control site	8.31.2020-9.06.2020	0
701	C11	Control site	8.31.2020-9.06.2020	39
702	C12	Control site	8.31.2020-9.06.2020	76
703	C13	Control site	8.31.2020-9.06.2020	48
704	C14	Control site	8.31.2020-9.06.2020	160
705	C15	Control site	8.31.2020-9.06.2020	61
706	C16	Control site	8.31.2020-9.06.2020	234
707	C17	Control site	8.31.2020-9.06.2020	0
708	C18	Control site	8.31.2020-9.06.2020	25
709	C19	Control site	8.31.2020-9.06.2020	74
710	C20	Control site	8.31.2020-9.06.2020	15
711	C21	Control site	8.31.2020-9.06.2020	64
712	C22	Control site	8.31.2020-9.06.2020	15
713	C23	Control site	8.31.2020-9.06.2020	0
714	C24	Control site	8.31.2020-9.06.2020	29
715	C25	Control site	8.31.2020-9.06.2020	94
716	C26	Control site	8.31.2020-9.06.2020	0
717	C27	Control site	8.31.2020-9.06.2020	0
718	C28	Control site	8.31.2020-9.06.2020	17
719	C29	Control site	8.31.2020-9.06.2020	25
720	C30	Control site	8.31.2020-9.06.2020	6
721	T1	Release site	9.07.2020-9.13.2020	0
722	T2	Release site	9.07.2020-9.13.2020	1
723	T3	Release site	9.07.2020-9.13.2020	1
724	T4	Release site	9.07.2020-9.13.2020	13
725	T5	Release site	9.07.2020-9.13.2020	3
726	T6	Release site	9.07.2020-9.13.2020	0
727	T7	Release site	9.07.2020-9.13.2020	1
728	T8	Release site	9.07.2020-9.13.2020	0
729	T9	Release site	9.07.2020-9.13.2020	0
730	T10	Release site	9.07.2020-9.13.2020	0
731	T11	Release site	9.07.2020-9.13.2020	0
732	T12	Release site	9.07.2020-9.13.2020	0
733	T13	Release site	9.07.2020-9.13.2020	0
734	T14	Release site	9.07.2020-9.13.2020	0
735	T15	Release site	9.07.2020-9.13.2020	9
736	T16	Release site	9.07.2020-9.13.2020	0
737	T17	Release site	9.07.2020-9.13.2020	4
738	T18	Release site	9.07.2020-9.13.2020	59
739	T19	Release site	9.07.2020-9.13.2020	0
740	T20	Release site	9.07.2020-9.13.2020	0
741	T21	Release site	9.07.2020-9.13.2020	1
742	T22	Release site	9.07.2020-9.13.2020	0
743	T23	Release site	9.07.2020-9.13.2020	0
744	T24	Release site	9.07.2020-9.13.2020	0
745	T25	Release site	9.07.2020-9.13.2020	0
746	T26	Release site	9.07.2020-9.13.2020	1
747	T27	Release site	9.07.2020-9.13.2020	0
748	T28	Release site	9.07.2020-9.13.2020	10
749	T29	Release site	9.07.2020-9.13.2020	0
750	T30	Release site	9.07.2020-9.13.2020	0
751	C1	Control site	9.07.2020-9.13.2020	0
752	C2	Control site	9.07.2020-9.13.2020	0
753	C3	Control site	9.07.2020-9.13.2020	0
754	C4	Control site	9.07.2020-9.13.2020	0
755	C5	Control site	9.07.2020-9.13.2020	64
756	C6	Control site	9.07.2020-9.13.2020	36
757	C7	Control site	9.07.2020-9.13.2020	0
758	C8	Control site	9.07.2020-9.13.2020	28
759	C9	Control site	9.07.2020-9.13.2020	0
760	C10	Control site	9.07.2020-9.13.2020	0
761	C11	Control site	9.07.2020-9.13.2020	0
762	C12	Control site	9.07.2020-9.13.2020	0
763	C13	Control site	9.07.2020-9.13.2020	15
764	C14	Control site	9.07.2020-9.13.2020	61
765	C15	Control site	9.07.2020-9.13.2020	43
766	C16	Control site	9.07.2020-9.13.2020	59
767	C17	Control site	9.07.2020-9.13.2020	0
768	C18	Control site	9.07.2020-9.13.2020	0
769	C19	Control site	9.07.2020-9.13.2020	0
770	C20	Control site	9.07.2020-9.13.2020	0
771	C21	Control site	9.07.2020-9.13.2020	35
772	C22	Control site	9.07.2020-9.13.2020	0
773	C23	Control site	9.07.2020-9.13.2020	10
774	C24	Control site	9.07.2020-9.13.2020	48
775	C25	Control site	9.07.2020-9.13.2020	56
776	C26	Control site	9.07.2020-9.13.2020	13
777	C27	Control site	9.07.2020-9.13.2020	0
778	C28	Control site	9.07.2020-9.13.2020	0
779	C29	Control site	9.07.2020-9.13.2020	5
780	C30	Control site	9.07.2020-9.13.2020	0
781	T1	Release site	9.14.2020-9.20.2020	0
782	T2	Release site	9.14.2020-9.20.2020	0
783	T3	Release site	9.14.2020-9.20.2020	0
784	T4	Release site	9.14.2020-9.20.2020	0
785	T5	Release site	9.14.2020-9.20.2020	0
786	T6	Release site	9.14.2020-9.20.2020	0
787	T7	Release site	9.14.2020-9.20.2020	0
788	T8	Release site	9.14.2020-9.20.2020	0
789	T9	Release site	9.14.2020-9.20.2020	0
790	T10	Release site	9.14.2020-9.20.2020	0
791	T11	Release site	9.14.2020-9.20.2020	6
792	T12	Release site	9.14.2020-9.20.2020	0
793	T13	Release site	9.14.2020-9.20.2020	0
794	T14	Release site	9.14.2020-9.20.2020	0
795	T15	Release site	9.14.2020-9.20.2020	0
796	T16	Release site	9.14.2020-9.20.2020	0
797	T17	Release site	9.14.2020-9.20.2020	0
798	T18	Release site	9.14.2020-9.20.2020	0
799	T19	Release site	9.14.2020-9.20.2020	0
800	T20	Release site	9.14.2020-9.20.2020	0
801	T21	Release site	9.14.2020-9.20.2020	0
802	T22	Release site	9.14.2020-9.20.2020	0
803	T23	Release site	9.14.2020-9.20.2020	0
804	T24	Release site	9.14.2020-9.20.2020	0
805	T25	Release site	9.14.2020-9.20.2020	0
806	T26	Release site	9.14.2020-9.20.2020	0
807	T27	Release site	9.14.2020-9.20.2020	0
808	T28	Release site	9.14.2020-9.20.2020	0
809	T29	Release site	9.14.2020-9.20.2020	0
810	T30	Release site	9.14.2020-9.20.2020	0
811	C1	Control site	9.14.2020-9.20.2020	0
812	C2	Control site	9.14.2020-9.20.2020	4
813	C3	Control site	9.14.2020-9.20.2020	0
814	C4	Control site	9.14.2020-9.20.2020	0
815	C5	Control site	9.14.2020-9.20.2020	59
816	C6	Control site	9.14.2020-9.20.2020	17
817	C7	Control site	9.14.2020-9.20.2020	1
818	C8	Control site	9.14.2020-9.20.2020	0
819	C9	Control site	9.14.2020-9.20.2020	60
820	C10	Control site	9.14.2020-9.20.2020	6
821	C11	Control site	9.14.2020-9.20.2020	0
822	C12	Control site	9.14.2020-9.20.2020	13
823	C13	Control site	9.14.2020-9.20.2020	0
824	C14	Control site	9.14.2020-9.20.2020	14
825	C15	Control site	9.14.2020-9.20.2020	48
826	C16	Control site	9.14.2020-9.20.2020	10
827	C17	Control site	9.14.2020-9.20.2020	0
828	C18	Control site	9.14.2020-9.20.2020	4
829	C19	Control site	9.14.2020-9.20.2020	0
830	C20	Control site	9.14.2020-9.20.2020	14
831	C21	Control site	9.14.2020-9.20.2020	18
832	C22	Control site	9.14.2020-9.20.2020	0
833	C23	Control site	9.14.2020-9.20.2020	0
834	C24	Control site	9.14.2020-9.20.2020	0
835	C25	Control site	9.14.2020-9.20.2020	0
836	C26	Control site	9.14.2020-9.20.2020	0
837	C27	Control site	9.14.2020-9.20.2020	0
838	C28	Control site	9.14.2020-9.20.2020	0
839	C29	Control site	9.14.2020-9.20.2020	29
840	C30	Control site	9.14.2020-9.20.2020	0
841	T1	Release site	9.21.2020-9.27.2020	0
842	T2	Release site	9.21.2020-9.27.2020	0
843	T3	Release site	9.21.2020-9.27.2020	0
844	T4	Release site	9.21.2020-9.27.2020	0
845	T5	Release site	9.21.2020-9.27.2020	0
846	T6	Release site	9.21.2020-9.27.2020	0
847	T7	Release site	9.21.2020-9.27.2020	0
848	T8	Release site	9.21.2020-9.27.2020	0
849	T9	Release site	9.21.2020-9.27.2020	0
850	T10	Release site	9.21.2020-9.27.2020	0
851	T11	Release site	9.21.2020-9.27.2020	0
852	T12	Release site	9.21.2020-9.27.2020	0
853	T13	Release site	9.21.2020-9.27.2020	0
854	T14	Release site	9.21.2020-9.27.2020	0
855	T15	Release site	9.21.2020-9.27.2020	0
856	T16	Release site	9.21.2020-9.27.2020	0
857	T17	Release site	9.21.2020-9.27.2020	6
858	T18	Release site	9.21.2020-9.27.2020	0
859	T19	Release site	9.21.2020-9.27.2020	0
860	T20	Release site	9.21.2020-9.27.2020	0
861	T21	Release site	9.21.2020-9.27.2020	0
862	T22	Release site	9.21.2020-9.27.2020	0
863	T23	Release site	9.21.2020-9.27.2020	0
864	T24	Release site	9.21.2020-9.27.2020	0
865	T25	Release site	9.21.2020-9.27.2020	0
866	T26	Release site	9.21.2020-9.27.2020	0
867	T27	Release site	9.21.2020-9.27.2020	0
868	T28	Release site	9.21.2020-9.27.2020	0
869	T29	Release site	9.21.2020-9.27.2020	0
870	T30	Release site	9.21.2020-9.27.2020	0
871	C1	Control site	9.21.2020-9.27.2020	0
872	C2	Control site	9.21.2020-9.27.2020	0
873	C3	Control site	9.21.2020-9.27.2020	0
874	C4	Control site	9.21.2020-9.27.2020	0
875	C5	Control site	9.21.2020-9.27.2020	0
876	C6	Control site	9.21.2020-9.27.2020	0
877	C7	Control site	9.21.2020-9.27.2020	0
878	C8	Control site	9.21.2020-9.27.2020	10
879	C9	Control site	9.21.2020-9.27.2020	0
880	C10	Control site	9.21.2020-9.27.2020	0
881	C11	Control site	9.21.2020-9.27.2020	0
882	C12	Control site	9.21.2020-9.27.2020	0
883	C13	Control site	9.21.2020-9.27.2020	0
884	C14	Control site	9.21.2020-9.27.2020	1
885	C15	Control site	9.21.2020-9.27.2020	111
886	C16	Control site	9.21.2020-9.27.2020	0
887	C17	Control site	9.21.2020-9.27.2020	0
888	C18	Control site	9.21.2020-9.27.2020	0
889	C19	Control site	9.21.2020-9.27.2020	15
890	C20	Control site	9.21.2020-9.27.2020	10
891	C21	Control site	9.21.2020-9.27.2020	0
892	C22	Control site	9.21.2020-9.27.2020	0
893	C23	Control site	9.21.2020-9.27.2020	0
894	C24	Control site	9.21.2020-9.27.2020	0
895	C25	Control site	9.21.2020-9.27.2020	0
896	C26	Control site	9.21.2020-9.27.2020	0
897	C27	Control site	9.21.2020-9.27.2020	0
898	C28	Control site	9.21.2020-9.27.2020	12
899	C29	Control site	9.21.2020-9.27.2020	0
900	C30	Control site	9.21.2020-9.27.2020	0
901	T1	Release site	9.28.2020-10.04.2020	0
902	T2	Release site	9.28.2020-10.04.2020	0
903	T3	Release site	9.28.2020-10.04.2020	0
904	T4	Release site	9.28.2020-10.04.2020	0
905	T5	Release site	9.28.2020-10.04.2020	0
906	T6	Release site	9.28.2020-10.04.2020	0
907	T7	Release site	9.28.2020-10.04.2020	0
908	T8	Release site	9.28.2020-10.04.2020	0
909	T9	Release site	9.28.2020-10.04.2020	0
910	T10	Release site	9.28.2020-10.04.2020	0
911	T11	Release site	9.28.2020-10.04.2020	0
912	T12	Release site	9.28.2020-10.04.2020	0
913	T13	Release site	9.28.2020-10.04.2020	0
914	T14	Release site	9.28.2020-10.04.2020	0
915	T15	Release site	9.28.2020-10.04.2020	0
916	T16	Release site	9.28.2020-10.04.2020	0
917	T17	Release site	9.28.2020-10.04.2020	0
918	T18	Release site	9.28.2020-10.04.2020	0
919	T19	Release site	9.28.2020-10.04.2020	0
920	T20	Release site	9.28.2020-10.04.2020	0
921	T21	Release site	9.28.2020-10.04.2020	0
922	T22	Release site	9.28.2020-10.04.2020	0
923	T23	Release site	9.28.2020-10.04.2020	0
924	T24	Release site	9.28.2020-10.04.2020	0
925	T25	Release site	9.28.2020-10.04.2020	0
926	T26	Release site	9.28.2020-10.04.2020	0
927	T27	Release site	9.28.2020-10.04.2020	0
928	T28	Release site	9.28.2020-10.04.2020	0
929	T29	Release site	9.28.2020-10.04.2020	0
930	T30	Release site	9.28.2020-10.04.2020	0
931	C1	Control site	9.28.2020-10.04.2020	0
932	C2	Control site	9.28.2020-10.04.2020	0
933	C3	Control site	9.28.2020-10.04.2020	0
934	C4	Control site	9.28.2020-10.04.2020	0
935	C5	Control site	9.28.2020-10.04.2020	3
936	C6	Control site	9.28.2020-10.04.2020	0
937	C7	Control site	9.28.2020-10.04.2020	0
938	C8	Control site	9.28.2020-10.04.2020	0
939	C9	Control site	9.28.2020-10.04.2020	0
940	C10	Control site	9.28.2020-10.04.2020	0
941	C11	Control site	9.28.2020-10.04.2020	12
942	C12	Control site	9.28.2020-10.04.2020	/	missing
943	C13	Control site	9.28.2020-10.04.2020	/	missing
944	C14	Control site	9.28.2020-10.04.2020	/	missing
945	C15	Control site	9.28.2020-10.04.2020	/	missing
946	C16	Control site	9.28.2020-10.04.2020	4
947	C17	Control site	9.28.2020-10.04.2020	0
948	C18	Control site	9.28.2020-10.04.2020	0
949	C19	Control site	9.28.2020-10.04.2020	0
950	C20	Control site	9.28.2020-10.04.2020	/	missing
951	C21	Control site	9.28.2020-10.04.2020	0
952	C22	Control site	9.28.2020-10.04.2020	0
953	C23	Control site	9.28.2020-10.04.2020	0
954	C24	Control site	9.28.2020-10.04.2020	62
955	C25	Control site	9.28.2020-10.04.2020	0
956	C26	Control site	9.28.2020-10.04.2020	0
957	C27	Control site	9.28.2020-10.04.2020	0
958	C28	Control site	9.28.2020-10.04.2020	0
959	C29	Control site	9.28.2020-10.04.2020	0
960	C30	Control site	9.28.2020-10.04.2020	0
961	T1	Release site	10.05.2020-10.11.2020	20
962	T2	Release site	10.05.2020-10.11.2020	0
963	T3	Release site	10.05.2020-10.11.2020	7
964	T4	Release site	10.05.2020-10.11.2020	0
965	T5	Release site	10.05.2020-10.11.2020	0
966	T6	Release site	10.05.2020-10.11.2020	0
967	T7	Release site	10.05.2020-10.11.2020	0
968	T8	Release site	10.05.2020-10.11.2020	0
969	T9	Release site	10.05.2020-10.11.2020	1
970	T10	Release site	10.05.2020-10.11.2020	47
971	T11	Release site	10.05.2020-10.11.2020	8
972	T12	Release site	10.05.2020-10.11.2020	0
973	T13	Release site	10.05.2020-10.11.2020	1
974	T14	Release site	10.05.2020-10.11.2020	25
975	T15	Release site	10.05.2020-10.11.2020	0
976	T16	Release site	10.05.2020-10.11.2020	6
977	T17	Release site	10.05.2020-10.11.2020	0
978	T18	Release site	10.05.2020-10.11.2020	10
979	T19	Release site	10.05.2020-10.11.2020	0
980	T20	Release site	10.05.2020-10.11.2020	0
981	T21	Release site	10.05.2020-10.11.2020	0
982	T22	Release site	10.05.2020-10.11.2020	0
983	T23	Release site	10.05.2020-10.11.2020	0
984	T24	Release site	10.05.2020-10.11.2020	3
985	T25	Release site	10.05.2020-10.11.2020	0
986	T26	Release site	10.05.2020-10.11.2020	0
987	T27	Release site	10.05.2020-10.11.2020	0
988	T28	Release site	10.05.2020-10.11.2020	0
989	T29	Release site	10.05.2020-10.11.2020	0
990	T30	Release site	10.05.2020-10.11.2020	0
991	C1	Control site	10.05.2020-10.11.2020	7
992	C2	Control site	10.05.2020-10.11.2020	7
993	C3	Control site	10.05.2020-10.11.2020	9
994	C4	Control site	10.05.2020-10.11.2020	0
995	C5	Control site	10.05.2020-10.11.2020	0
996	C6	Control site	10.05.2020-10.11.2020	136
997	C7	Control site	10.05.2020-10.11.2020	21
998	C8	Control site	10.05.2020-10.11.2020	28
999	C9	Control site	10.05.2020-10.11.2020	0
1000	C10	Control site	10.05.2020-10.11.2020	10
1001	C11	Control site	10.05.2020-10.11.2020	74
1002	C12	Control site	10.05.2020-10.11.2020	0
1003	C13	Control site	10.05.2020-10.11.2020	/	missing
1004	C14	Control site	10.05.2020-10.11.2020	144
1005	C15	Control site	10.05.2020-10.11.2020	0
1006	C16	Control site	10.05.2020-10.11.2020	92
1007	C17	Control site	10.05.2020-10.11.2020	10
1008	C18	Control site	10.05.2020-10.11.2020	82
1009	C19	Control site	10.05.2020-10.11.2020	0
1010	C20	Control site	10.05.2020-10.11.2020	49
1011	C21	Control site	10.05.2020-10.11.2020	40
1012	C22	Control site	10.05.2020-10.11.2020	32
1013	C23	Control site	10.05.2020-10.11.2020	0
1014	C24	Control site	10.05.2020-10.11.2020	38
1015	C25	Control site	10.05.2020-10.11.2020	17
1016	C26	Control site	10.05.2020-10.11.2020	0
1017	C27	Control site	10.05.2020-10.11.2020	0
1018	C28	Control site	10.05.2020-10.11.2020	0
1019	C29	Control site	10.05.2020-10.11.2020	/	missing
1020	C30	Control site	10.05.2020-10.11.2020	21
1021	T1	Release site	10.12.2020-10.18.2020	0
1022	T2	Release site	10.12.2020-10.18.2020	0
1023	T3	Release site	10.12.2020-10.18.2020	0
1024	T4	Release site	10.12.2020-10.18.2020	10
1025	T5	Release site	10.12.2020-10.18.2020	0
1026	T6	Release site	10.12.2020-10.18.2020	0
1027	T7	Release site	10.12.2020-10.18.2020	0
1028	T8	Release site	10.12.2020-10.18.2020	0
1029	T9	Release site	10.12.2020-10.18.2020	0
1030	T10	Release site	10.12.2020-10.18.2020	0
1031	T11	Release site	10.12.2020-10.18.2020	0
1032	T12	Release site	10.12.2020-10.18.2020	0
1033	T13	Release site	10.12.2020-10.18.2020	0
1034	T14	Release site	10.12.2020-10.18.2020	1
1035	T15	Release site	10.12.2020-10.18.2020	0
1036	T16	Release site	10.12.2020-10.18.2020	0
1037	T17	Release site	10.12.2020-10.18.2020	0
1038	T18	Release site	10.12.2020-10.18.2020	2
1039	T19	Release site	10.12.2020-10.18.2020	0
1040	T20	Release site	10.12.2020-10.18.2020	0
1041	T21	Release site	10.12.2020-10.18.2020	0
1042	T22	Release site	10.12.2020-10.18.2020	0
1043	T23	Release site	10.12.2020-10.18.2020	0
1044	T24	Release site	10.12.2020-10.18.2020	3
1045	T25	Release site	10.12.2020-10.18.2020	1
1046	T26	Release site	10.12.2020-10.18.2020	0
1047	T27	Release site	10.12.2020-10.18.2020	0
1048	T28	Release site	10.12.2020-10.18.2020	0
1049	T29	Release site	10.12.2020-10.18.2020	2
1050	T30	Release site	10.12.2020-10.18.2020	0
1051	C1	Control site	10.12.2020-10.18.2020	14
1052	C2	Control site	10.12.2020-10.18.2020	8
1053	C3	Control site	10.12.2020-10.18.2020	0
1054	C4	Control site	10.12.2020-10.18.2020	6
1055	C5	Control site	10.12.2020-10.18.2020	22
1056	C6	Control site	10.12.2020-10.18.2020	93
1057	C7	Control site	10.12.2020-10.18.2020	16
1058	C8	Control site	10.12.2020-10.18.2020	/	missing
1059	C9	Control site	10.12.2020-10.18.2020	7
1060	C10	Control site	10.12.2020-10.18.2020	14
1061	C11	Control site	10.12.2020-10.18.2020	0
1062	C12	Control site	10.12.2020-10.18.2020	8
1063	C13	Control site	10.12.2020-10.18.2020	43
1064	C14	Control site	10.12.2020-10.18.2020	118
1065	C15	Control site	10.12.2020-10.18.2020	20
1066	C16	Control site	10.12.2020-10.18.2020	167
1067	C17	Control site	10.12.2020-10.18.2020	0
1068	C18	Control site	10.12.2020-10.18.2020	105
1069	C19	Control site	10.12.2020-10.18.2020	0
1070	C20	Control site	10.12.2020-10.18.2020	0
1071	C21	Control site	10.12.2020-10.18.2020	10
1072	C22	Control site	10.12.2020-10.18.2020	16
1073	C23	Control site	10.12.2020-10.18.2020	3
1074	C24	Control site	10.12.2020-10.18.2020	0
1075	C25	Control site	10.12.2020-10.18.2020	20
1076	C26	Control site	10.12.2020-10.18.2020	0
1077	C27	Control site	10.12.2020-10.18.2020	0
1078	C28	Control site	10.12.2020-10.18.2020	0
1079	C29	Control site	10.12.2020-10.18.2020	0
1080	C30	Control site	10.12.2020-10.18.2020	25
1081	T1	Release site	10.19.2020-10.25.2020	0
1082	T2	Release site	10.19.2020-10.25.2020	0
1083	T3	Release site	10.19.2020-10.25.2020	0
1084	T4	Release site	10.19.2020-10.25.2020	5
1085	T5	Release site	10.19.2020-10.25.2020	0
1086	T6	Release site	10.19.2020-10.25.2020	7
1087	T7	Release site	10.19.2020-10.25.2020	0
1088	T8	Release site	10.19.2020-10.25.2020	0
1089	T9	Release site	10.19.2020-10.25.2020	0
1090	T10	Release site	10.19.2020-10.25.2020	0
1091	T11	Release site	10.19.2020-10.25.2020	0
1092	T12	Release site	10.19.2020-10.25.2020	0
1093	T13	Release site	10.19.2020-10.25.2020	0
1094	T14	Release site	10.19.2020-10.25.2020	0
1095	T15	Release site	10.19.2020-10.25.2020	6
1096	T16	Release site	10.19.2020-10.25.2020	0
1097	T17	Release site	10.19.2020-10.25.2020	0
1098	T18	Release site	10.19.2020-10.25.2020	0
1099	T19	Release site	10.19.2020-10.25.2020	11
1100	T20	Release site	10.19.2020-10.25.2020	0
1101	T21	Release site	10.19.2020-10.25.2020	1
1102	T22	Release site	10.19.2020-10.25.2020	0
1103	T23	Release site	10.19.2020-10.25.2020	0
1104	T24	Release site	10.19.2020-10.25.2020	0
1105	T25	Release site	10.19.2020-10.25.2020	0
1106	T26	Release site	10.19.2020-10.25.2020	0
1107	T27	Release site	10.19.2020-10.25.2020	0
1108	T28	Release site	10.19.2020-10.25.2020	0
1109	T29	Release site	10.19.2020-10.25.2020	0
1110	T30	Release site	10.19.2020-10.25.2020	0
1111	C1	Control site	10.19.2020-10.25.2020	35
1112	C2	Control site	10.19.2020-10.25.2020	12
1113	C3	Control site	10.19.2020-10.25.2020	15
1114	C4	Control site	10.19.2020-10.25.2020	52
1115	C5	Control site	10.19.2020-10.25.2020	24
1116	C6	Control site	10.19.2020-10.25.2020	157
1117	C7	Control site	10.19.2020-10.25.2020	0
1118	C8	Control site	10.19.2020-10.25.2020	8
1119	C9	Control site	10.19.2020-10.25.2020	0
1120	C10	Control site	10.19.2020-10.25.2020	78
1121	C11	Control site	10.19.2020-10.25.2020	0
1122	C12	Control site	10.19.2020-10.25.2020	0
1123	C13	Control site	10.19.2020-10.25.2020	41
1124	C14	Control site	10.19.2020-10.25.2020	138
1125	C15	Control site	10.19.2020-10.25.2020	83
1126	C16	Control site	10.19.2020-10.25.2020	31
1127	C17	Control site	10.19.2020-10.25.2020	27
1128	C18	Control site	10.19.2020-10.25.2020	6
1129	C19	Control site	10.19.2020-10.25.2020	0
1130	C20	Control site	10.19.2020-10.25.2020	58
1131	C21	Control site	10.19.2020-10.25.2020	65
1132	C22	Control site	10.19.2020-10.25.2020	50
1133	C23	Control site	10.19.2020-10.25.2020	0
1134	C24	Control site	10.19.2020-10.25.2020	49
1135	C25	Control site	10.19.2020-10.25.2020	10
1136	C26	Control site	10.19.2020-10.25.2020	0
1137	C27	Control site	10.19.2020-10.25.2020	0
1138	C28	Control site	10.19.2020-10.25.2020	0
1139	C29	Control site	10.19.2020-10.25.2020	47
1140	C30	Control site	10.19.2020-10.25.2020	0
1141	T1	Release site	10.26.2020-11.01.2020	0
1142	T2	Release site	10.26.2020-11.01.2020	0
1143	T3	Release site	10.26.2020-11.01.2020	0
1144	T4	Release site	10.26.2020-11.01.2020	0
1145	T5	Release site	10.26.2020-11.01.2020	0
1146	T6	Release site	10.26.2020-11.01.2020	0
1147	T7	Release site	10.26.2020-11.01.2020	0
1148	T8	Release site	10.26.2020-11.01.2020	0
1149	T9	Release site	10.26.2020-11.01.2020	0
1150	T10	Release site	10.26.2020-11.01.2020	0
1151	T11	Release site	10.26.2020-11.01.2020	0
1152	T12	Release site	10.26.2020-11.01.2020	0
1153	T13	Release site	10.26.2020-11.01.2020	0
1154	T14	Release site	10.26.2020-11.01.2020	10
1155	T15	Release site	10.26.2020-11.01.2020	0
1156	T16	Release site	10.26.2020-11.01.2020	5
1157	T17	Release site	10.26.2020-11.01.2020	0
1158	T18	Release site	10.26.2020-11.01.2020	0
1159	T19	Release site	10.26.2020-11.01.2020	0
1160	T20	Release site	10.26.2020-11.01.2020	0
1161	T21	Release site	10.26.2020-11.01.2020	0
1162	T22	Release site	10.26.2020-11.01.2020	0
1163	T23	Release site	10.26.2020-11.01.2020	0
1164	T24	Release site	10.26.2020-11.01.2020	0
1165	T25	Release site	10.26.2020-11.01.2020	7
1166	T26	Release site	10.26.2020-11.01.2020	0
1167	T27	Release site	10.26.2020-11.01.2020	0
1168	T28	Release site	10.26.2020-11.01.2020	0
1169	T29	Release site	10.26.2020-11.01.2020	0
1170	T30	Release site	10.26.2020-11.01.2020	0
1171	C1	Control site	10.26.2020-11.01.2020	14
1172	C2	Control site	10.26.2020-11.01.2020	12
1173	C3	Control site	10.26.2020-11.01.2020	0
1174	C4	Control site	10.26.2020-11.01.2020	10
1175	C5	Control site	10.26.2020-11.01.2020	0
1176	C6	Control site	10.26.2020-11.01.2020	276
1177	C7	Control site	10.26.2020-11.01.2020	0
1178	C8	Control site	10.26.2020-11.01.2020	0
1179	C9	Control site	10.26.2020-11.01.2020	6
1180	C10	Control site	10.26.2020-11.01.2020	0
1181	C11	Control site	10.26.2020-11.01.2020	0
1182	C12	Control site	10.26.2020-11.01.2020	2
1183	C13	Control site	10.26.2020-11.01.2020	0
1184	C14	Control site	10.26.2020-11.01.2020	0
1185	C15	Control site	10.26.2020-11.01.2020	0
1186	C16	Control site	10.26.2020-11.01.2020	0
1187	C17	Control site	10.26.2020-11.01.2020	0
1188	C18	Control site	10.26.2020-11.01.2020	122
1189	C19	Control site	10.26.2020-11.01.2020	0
1190	C20	Control site	10.26.2020-11.01.2020	69
1191	C21	Control site	10.26.2020-11.01.2020	0
1192	C22	Control site	10.26.2020-11.01.2020	8
1193	C23	Control site	10.26.2020-11.01.2020	0
1194	C24	Control site	10.26.2020-11.01.2020	0
1195	C25	Control site	10.26.2020-11.01.2020	0
1196	C26	Control site	10.26.2020-11.01.2020	0
1197	C27	Control site	10.26.2020-11.01.2020	0
1198	C28	Control site	10.26.2020-11.01.2020	0
1199	C29	Control site	10.26.2020-11.01.2020	10
1200	C30	Control site	10.26.2020-11.01.2020	0
1201	T1	Release site	05.27.2021-06.03.2021	0
1202	T2	Release site	05.27.2021-06.03.2021	0
1203	T3	Release site	05.27.2021-06.03.2021	0
1204	T4	Release site	05.27.2021-06.03.2021	0
1205	T5	Release site	05.27.2021-06.03.2021	9
1206	T6	Release site	05.27.2021-06.03.2021	0
1207	T7	Release site	05.27.2021-06.03.2021	112
1208	T8	Release site	05.27.2021-06.03.2021	18
1209	T9	Release site	05.27.2021-06.03.2021	51
1210	T10	Release site	05.27.2021-06.03.2021	7
1211	T11	Release site	05.27.2021-06.03.2021	0
1212	T12	Release site	05.27.2021-06.03.2021	16
1213	T13	Release site	05.27.2021-06.03.2021	0
1214	T14	Release site	05.27.2021-06.03.2021	131
1215	T15	Release site	05.27.2021-06.03.2021	0
1216	T16	Release site	05.27.2021-06.03.2021	0
1217	T17	Release site	05.27.2021-06.03.2021	33
1218	T18	Release site	05.27.2021-06.03.2021	74
1219	T19	Release site	05.27.2021-06.03.2021	105
1220	T20	Release site	05.27.2021-06.03.2021	78
1221	T21	Release site	05.27.2021-06.03.2021	/	missing
1222	T22	Release site	05.27.2021-06.03.2021	0
1223	T23	Release site	05.27.2021-06.03.2021	7
1224	T24	Release site	05.27.2021-06.03.2021	31
1225	T25	Release site	05.27.2021-06.03.2021	0
1226	T26	Release site	05.27.2021-06.03.2021	25
1227	T27	Release site	05.27.2021-06.03.2021	46
1228	T28	Release site	05.27.2021-06.03.2021	105
1229	T29	Release site	05.27.2021-06.03.2021	0
1230	T30	Release site	05.27.2021-06.03.2021	0
1231	C1	Control site	05.27.2021-06.03.2021	0
1232	C2	Control site	05.27.2021-06.03.2021	0
1233	C3	Control site	05.27.2021-06.03.2021	0
1234	C4	Control site	05.27.2021-06.03.2021	0
1235	C5	Control site	05.27.2021-06.03.2021	0
1236	C6	Control site	05.27.2021-06.03.2021	10
1237	C7	Control site	05.27.2021-06.03.2021	0
1238	C8	Control site	05.27.2021-06.03.2021	0
1239	C9	Control site	05.27.2021-06.03.2021	0
1240	C10	Control site	05.27.2021-06.03.2021	0
1241	C11	Control site	05.27.2021-06.03.2021	0
1242	C12	Control site	05.27.2021-06.03.2021	8
1243	C13	Control site	05.27.2021-06.03.2021	43
1244	C14	Control site	05.27.2021-06.03.2021	0
1245	C15	Control site	05.27.2021-06.03.2021	0
1246	C16	Control site	05.27.2021-06.03.2021	20
1247	C17	Control site	05.27.2021-06.03.2021	0
1248	C18	Control site	05.27.2021-06.03.2021	11
1249	C19	Control site	05.27.2021-06.03.2021	0
1250	C20	Control site	05.27.2021-06.03.2021	0
1251	C21	Control site	05.27.2021-06.03.2021	95
1252	C22	Control site	05.27.2021-06.03.2021	22
1253	C23	Control site	05.27.2021-06.03.2021	8
1254	C24	Control site	05.27.2021-06.03.2021	8
1255	C25	Control site	05.27.2021-06.03.2021	0
1256	C26	Control site	05.27.2021-06.03.2021	0
1257	C27	Control site	05.27.2021-06.03.2021	0
1258	C28	Control site	05.27.2021-06.03.2021	0
1259	C29	Control site	05.27.2021-06.03.2021	0
1260	C30	Control site	05.27.2021-06.03.2021	0
1261	T1	Release site	06.03.2021-06.10.2021	22
1262	T2	Release site	06.03.2021-06.10.2021	0
1263	T3	Release site	06.03.2021-06.10.2021	43
1264	T4	Release site	06.03.2021-06.10.2021	37
1265	T5	Release site	06.03.2021-06.10.2021	0
1266	T6	Release site	06.03.2021-06.10.2021	0
1267	T7	Release site	06.03.2021-06.10.2021	3
1268	T8	Release site	06.03.2021-06.10.2021	41
1269	T9	Release site	06.03.2021-06.10.2021	75
1270	T10	Release site	06.03.2021-06.10.2021	5
1271	T11	Release site	06.03.2021-06.10.2021	10
1272	T12	Release site	06.03.2021-06.10.2021	16
1273	T13	Release site	06.03.2021-06.10.2021	77
1274	T14	Release site	06.03.2021-06.10.2021	53
1275	T15	Release site	06.03.2021-06.10.2021	0
1276	T16	Release site	06.03.2021-06.10.2021	74
1277	T17	Release site	06.03.2021-06.10.2021	44
1278	T18	Release site	06.03.2021-06.10.2021	119
1279	T19	Release site	06.03.2021-06.10.2021	9
1280	T20	Release site	06.03.2021-06.10.2021	/	missing
1281	T21	Release site	06.03.2021-06.10.2021	78
1282	T22	Release site	06.03.2021-06.10.2021	26
1283	T23	Release site	06.03.2021-06.10.2021	0
1284	T24	Release site	06.03.2021-06.10.2021	0
1285	T25	Release site	06.03.2021-06.10.2021	70
1286	T26	Release site	06.03.2021-06.10.2021	0
1287	T27	Release site	06.03.2021-06.10.2021	0
1288	T28	Release site	06.03.2021-06.10.2021	0
1289	T29	Release site	06.03.2021-06.10.2021	0
1290	T30	Release site	06.03.2021-06.10.2021	0
1291	C1	Control site	06.03.2021-06.10.2021	31
1292	C2	Control site	06.03.2021-06.10.2021	7
1293	C3	Control site	06.03.2021-06.10.2021	20
1294	C4	Control site	06.03.2021-06.10.2021	20
1295	C5	Control site	06.03.2021-06.10.2021	12
1296	C6	Control site	06.03.2021-06.10.2021	7
1297	C7	Control site	06.03.2021-06.10.2021	88
1298	C8	Control site	06.03.2021-06.10.2021	38
1299	C9	Control site	06.03.2021-06.10.2021	0
1300	C10	Control site	06.03.2021-06.10.2021	0
1301	C11	Control site	06.03.2021-06.10.2021	15
1302	C12	Control site	06.03.2021-06.10.2021	0
1303	C13	Control site	06.03.2021-06.10.2021	53
1304	C14	Control site	06.03.2021-06.10.2021	60
1305	C15	Control site	06.03.2021-06.10.2021	28
1306	C16	Control site	06.03.2021-06.10.2021	0
1307	C17	Control site	06.03.2021-06.10.2021	0
1308	C18	Control site	06.03.2021-06.10.2021	0
1309	C19	Control site	06.03.2021-06.10.2021	12
1310	C20	Control site	06.03.2021-06.10.2021	34
1311	C21	Control site	06.03.2021-06.10.2021	0
1312	C22	Control site	06.03.2021-06.10.2021	105
1313	C23	Control site	06.03.2021-06.10.2021	2
1314	C24	Control site	06.03.2021-06.10.2021	14
1315	C25	Control site	06.03.2021-06.10.2021	0
1316	C26	Control site	06.03.2021-06.10.2021	76
1317	C27	Control site	06.03.2021-06.10.2021	32
1318	C28	Control site	06.03.2021-06.10.2021	0
1319	C29	Control site	06.03.2021-06.10.2021	0
1320	C30	Control site	06.03.2021-06.10.2021	0
1321	T1	Release site	07.20.2021-07.27.2021	6
1322	T2	Release site	07.20.2021-07.27.2021	15
1323	T3	Release site	07.20.2021-07.27.2021	3
1324	T4	Release site	07.20.2021-07.27.2021	0
1325	T5	Release site	07.20.2021-07.27.2021	15
1326	T6	Release site	07.20.2021-07.27.2021	0
1327	T7	Release site	07.20.2021-07.27.2021	17
1328	T8	Release site	07.20.2021-07.27.2021	95
1329	T9	Release site	07.20.2021-07.27.2021	46
1330	T10	Release site	07.20.2021-07.27.2021	0
1331	T11	Release site	07.20.2021-07.27.2021	12
1332	T12	Release site	07.20.2021-07.27.2021	0
1333	T13	Release site	07.20.2021-07.27.2021	0
1334	T14	Release site	07.20.2021-07.27.2021	28
1335	T15	Release site	07.20.2021-07.27.2021	27
1336	T16	Release site	07.20.2021-07.27.2021	6
1337	T17	Release site	07.20.2021-07.27.2021	20
1338	T18	Release site	07.20.2021-07.27.2021	77
1339	T19	Release site	07.20.2021-07.27.2021	36
1340	T20	Release site	07.20.2021-07.27.2021	0
1341	T21	Release site	07.20.2021-07.27.2021	0
1342	T22	Release site	07.20.2021-07.27.2021	17
1343	T23	Release site	07.20.2021-07.27.2021	0
1344	T24	Release site	07.20.2021-07.27.2021	0
1345	T25	Release site	07.20.2021-07.27.2021	6
1346	T26	Release site	07.20.2021-07.27.2021	/	missing
1347	T27	Release site	07.20.2021-07.27.2021	0
1348	T28	Release site	07.20.2021-07.27.2021	26
1349	T29	Release site	07.20.2021-07.27.2021	22
1350	T30	Release site	07.20.2021-07.27.2021	127
1351	C1	Control site	07.20.2021-07.27.2021	0
1352	C2	Control site	07.20.2021-07.27.2021	59
1353	C3	Control site	07.20.2021-07.27.2021	0
1354	C4	Control site	07.20.2021-07.27.2021	0
1355	C5	Control site	07.20.2021-07.27.2021	0
1356	C6	Control site	07.20.2021-07.27.2021	15
1357	C7	Control site	07.20.2021-07.27.2021	0
1358	C8	Control site	07.20.2021-07.27.2021	11
1359	C9	Control site	07.20.2021-07.27.2021	0
1360	C10	Control site	07.20.2021-07.27.2021	54
1361	C11	Control site	07.20.2021-07.27.2021	0
1362	C12	Control site	07.20.2021-07.27.2021	0
1363	C13	Control site	07.20.2021-07.27.2021	13
1364	C14	Control site	07.20.2021-07.27.2021	1
1365	C15	Control site	07.20.2021-07.27.2021	90
1366	C16	Control site	07.20.2021-07.27.2021	0
1367	C17	Control site	07.20.2021-07.27.2021	88
1368	C18	Control site	07.20.2021-07.27.2021	0
1369	C19	Control site	07.20.2021-07.27.2021	0
1370	C20	Control site	07.20.2021-07.27.2021	0
1371	C21	Control site	07.20.2021-07.27.2021	72
1372	C22	Control site	07.20.2021-07.27.2021	0
1373	C23	Control site	07.20.2021-07.27.2021	54
1374	C24	Control site	07.20.2021-07.27.2021	60
1375	C25	Control site	07.20.2021-07.27.2021	277
1376	C26	Control site	07.20.2021-07.27.2021	29
1377	C27	Control site	07.20.2021-07.27.2021	91
1378	C28	Control site	07.20.2021-07.27.2021	0
1379	C29	Control site	07.20.2021-07.27.2021	16
1380	C30	Control site	07.20.2021-07.27.2021	0
1381	T1	Release site	08.23.2021-08.30.2021	7
1382	T2	Release site	08.23.2021-08.30.2021	55
1383	T3	Release site	08.23.2021-08.30.2021	145
1384	T4	Release site	08.23.2021-08.30.2021	35
1385	T5	Release site	08.23.2021-08.30.2021	0
1386	T6	Release site	08.23.2021-08.30.2021	0
1387	T7	Release site	08.23.2021-08.30.2021	0
1388	T8	Release site	08.23.2021-08.30.2021	0
1389	T9	Release site	08.23.2021-08.30.2021	0
1390	T10	Release site	08.23.2021-08.30.2021	16
1391	T11	Release site	08.23.2021-08.30.2021	0
1392	T12	Release site	08.23.2021-08.30.2021	29
1393	T13	Release site	08.23.2021-08.30.2021	15
1394	T14	Release site	08.23.2021-08.30.2021	44
1395	T15	Release site	08.23.2021-08.30.2021	22
1396	T16	Release site	08.23.2021-08.30.2021	0
1397	T17	Release site	08.23.2021-08.30.2021	50
1398	T18	Release site	08.23.2021-08.30.2021	0
1399	T19	Release site	08.23.2021-08.30.2021	0
1400	T20	Release site	08.23.2021-08.30.2021	7
1401	T21	Release site	08.23.2021-08.30.2021	24
1402	T22	Release site	08.23.2021-08.30.2021	14
1403	T23	Release site	08.23.2021-08.30.2021	0
1404	T24	Release site	08.23.2021-08.30.2021	3
1405	T25	Release site	08.23.2021-08.30.2021	30
1406	T26	Release site	08.23.2021-08.30.2021	31
1407	T27	Release site	08.23.2021-08.30.2021	19
1408	T28	Release site	08.23.2021-08.30.2021	0
1409	T29	Release site	08.23.2021-08.30.2021	0
1410	T30	Release site	08.23.2021-08.30.2021	0
1411	C1	Control site	08.23.2021-08.30.2021	0
1412	C2	Control site	08.23.2021-08.30.2021	0
1413	C3	Control site	08.23.2021-08.30.2021	0
1414	C4	Control site	08.23.2021-08.30.2021	100
1415	C5	Control site	08.23.2021-08.30.2021	0
1416	C6	Control site	08.23.2021-08.30.2021	0
1417	C7	Control site	08.23.2021-08.30.2021	11
1418	C8	Control site	08.23.2021-08.30.2021	86
1419	C9	Control site	08.23.2021-08.30.2021	3
1420	C10	Control site	08.23.2021-08.30.2021	50
1421	C11	Control site	08.23.2021-08.30.2021	7
1422	C12	Control site	08.23.2021-08.30.2021	38
1423	C13	Control site	08.23.2021-08.30.2021	0
1424	C14	Control site	08.23.2021-08.30.2021	11
1425	C15	Control site	08.23.2021-08.30.2021	0
1426	C16	Control site	08.23.2021-08.30.2021	0
1427	C17	Control site	08.23.2021-08.30.2021	91
1428	C18	Control site	08.23.2021-08.30.2021	58
1429	C19	Control site	08.23.2021-08.30.2021	30
1430	C20	Control site	08.23.2021-08.30.2021	0
1431	C21	Control site	08.23.2021-08.30.2021	34
1432	C22	Control site	08.23.2021-08.30.2021	0
1433	C23	Control site	08.23.2021-08.30.2021	91
1434	C24	Control site	08.23.2021-08.30.2021	160
1435	C25	Control site	08.23.2021-08.30.2021	17
1436	C26	Control site	08.23.2021-08.30.2021	7
1437	C27	Control site	08.23.2021-08.30.2021	0
1438	C28	Control site	08.23.2021-08.30.2021	21
1439	C29	Control site	08.23.2021-08.30.2021	20
1440	C30	Control site	08.23.2021-08.30.2021	7
1441	T1	Release site	09.23.2021-09.30.2021	5
1442	T2	Release site	09.23.2021-09.30.2021	23
1443	T3	Release site	09.23.2021-09.30.2021	0
1444	T4	Release site	09.23.2021-09.30.2021	36
1445	T5	Release site	09.23.2021-09.30.2021	6
1446	T6	Release site	09.23.2021-09.30.2021	0
1447	T7	Release site	09.23.2021-09.30.2021	15
1448	T8	Release site	09.23.2021-09.30.2021	39
1449	T9	Release site	09.23.2021-09.30.2021	0
1450	T10	Release site	09.23.2021-09.30.2021	0
1451	T11	Release site	09.23.2021-09.30.2021	0
1452	T12	Release site	09.23.2021-09.30.2021	11
1453	T13	Release site	09.23.2021-09.30.2021	0
1454	T14	Release site	09.23.2021-09.30.2021	13
1455	T15	Release site	09.23.2021-09.30.2021	56
1456	T16	Release site	09.23.2021-09.30.2021	8
1457	T17	Release site	09.23.2021-09.30.2021	53
1458	T18	Release site	09.23.2021-09.30.2021	0
1459	T19	Release site	09.23.2021-09.30.2021	0
1460	T20	Release site	09.23.2021-09.30.2021	0
1461	T21	Release site	09.23.2021-09.30.2021	18
1462	T22	Release site	09.23.2021-09.30.2021	0
1463	T23	Release site	09.23.2021-09.30.2021	0
1464	T24	Release site	09.23.2021-09.30.2021	23
1465	T25	Release site	09.23.2021-09.30.2021	15
1466	T26	Release site	09.23.2021-09.30.2021	0
1467	T27	Release site	09.23.2021-09.30.2021	3
1468	T28	Release site	09.23.2021-09.30.2021	0
1469	T29	Release site	09.23.2021-09.30.2021	0
1470	T30	Release site	09.23.2021-09.30.2021	0
1471	C1	Control site	09.23.2021-09.30.2021	0
1472	C2	Control site	09.23.2021-09.30.2021	6
1473	C3	Control site	09.23.2021-09.30.2021	0
1474	C4	Control site	09.23.2021-09.30.2021	35
1475	C5	Control site	09.23.2021-09.30.2021	3
1476	C6	Control site	09.23.2021-09.30.2021	0
1477	C7	Control site	09.23.2021-09.30.2021	7
1478	C8	Control site	09.23.2021-09.30.2021	65
1479	C9	Control site	09.23.2021-09.30.2021	0
1480	C10	Control site	09.23.2021-09.30.2021	64
1481	C11	Control site	09.23.2021-09.30.2021	0
1482	C12	Control site	09.23.2021-09.30.2021	0
1483	C13	Control site	09.23.2021-09.30.2021	0
1484	C14	Control site	09.23.2021-09.30.2021	11
1485	C15	Control site	09.23.2021-09.30.2021	20
1486	C16	Control site	09.23.2021-09.30.2021	5
1487	C17	Control site	09.23.2021-09.30.2021	0
1488	C18	Control site	09.23.2021-09.30.2021	0
1489	C19	Control site	09.23.2021-09.30.2021	1
1490	C20	Control site	09.23.2021-09.30.2021	0
1491	C21	Control site	09.23.2021-09.30.2021	0
1492	C22	Control site	09.23.2021-09.30.2021	2
1493	C23	Control site	09.23.2021-09.30.2021	0
1494	C24	Control site	09.23.2021-09.30.2021	3
1495	C25	Control site	09.23.2021-09.30.2021	0
1496	C26	Control site	09.23.2021-09.30.2021	0
1497	C27	Control site	09.23.2021-09.30.2021	15
1498	C28	Control site	09.23.2021-09.30.2021	0
1499	C29	Control site	09.23.2021-09.30.2021	0
1500	C30	Control site	09.23.2021-09.30.2021	0

## Sheet: Fig4.b
No.	BG-trap ID	Date	Number of females in release site	Number of females in control site			Release Plan		Date	The number of females per trap
1	BG1	6.21.2020-6.22.2020	22	9						Suppression Efficiency (%)
2	BG2	6.21.2020-6.22.2020	5	15			Pre-release phase		06/21/2020-06/22/2020	/
3	BG3	6.21.2020-6.22.2020	32	7					06/27/2020-06/28/2020	/
4	BG4	6.21.2020-6.22.2020	3	10					06/29/2020-06/30/2020	/
5	BG5	6.21.2020-6.22.2020	25	7					07/01/2020-07/02/2020	/
6	BG1	6.27.2020-6.28.2020	0	2					07/03/2020-07/04/2020	/
7	BG2	6.27.2020-6.28.2020	2	3					07/05/2020-07/06/2020	/
8	BG3	6.27.2020-6.28.2020	0	3			Phase-I	Week 1	07/09/2020-07/10/2020	-23.08
9	BG4	6.27.2020-6.28.2020	0	2				Week 2	07/16/2020-07/17/2020	7.35
10	BG5	6.27.2020-6.28.2020	9	4				Week 3	07/23/2020-07/24/2020	58.12
11	BG1	6.29.2020-6.30.2020	19	12				Week 4	07/29/2020-07/30/2020	42.5
12	BG2	6.29.2020-6.30.2020	2	5				Week 5	08/05/2020-08/06/2020	45.45
13	BG3	6.29.2020-6.30.2020	5	7			Phase-II	Week 6	08/12/2020-08/13/2020	29.63
14	BG4	6.29.2020-6.30.2020	46	3				Week 7	08/19/2020-08/20/2020	77.94
15	BG5	6.29.2020-6.30.2020	17	23				Week 8	08/26/2020-08/27/2020	64.52
16	BG1	7.01.2020-7.02.2020	2	2				Week 9	09/02/2020-09/03/2020	86.11
17	BG2	7.01.2020-7.02.2020	5	5				Week 10	09/13/2020-09/14/2020	47.06
18	BG3	7.01.2020-7.02.2020	6	3				Week 11	09/20/2020-09/21/2020	90.91
19	BG4	7.01.2020-7.02.2020	5	2				Week 12	09/23/2020-09/24/2020	78.99
20	BG5	7.01.2020-7.02.2020	5	13				Week 13	09/30/2020-10/01/2020	75
21	BG1	7.03.2020-7.04.2020	9	2				Week 14	10/11/2020-10/12/2020	88.46
22	BG2	7.03.2020-7.04.2020	3	1			Post-release-2020		10/14/2020-10/15/2020	73.33
23	BG3	7.03.2020-7.04.2020	2	2					10/21/2020-10/22/2020	85.29
24	BG4	7.03.2020-7.04.2020	1	5					10/28/2020-10/29/2020	90
25	BG5	7.03.2020-7.04.2020	6	10			Post-release-2021		05/27/2021-05/28/2021	/
26	BG1	7.05.2020-7.06.2020	17	5					06/29/2021-06/30/2021	/
27	BG2	7.05.2020-7.06.2020	6	9					07/26/2021-07/27/2021	/
28	BG3	7.05.2020-7.06.2020	4	16					08/30/2021-08/31/2021	/
29	BG4	7.05.2020-7.06.2020	0	2					09/23/2021-09/24/2021	/
30	BG5	7.05.2020-7.06.2020	40	11
31	BG1	7.09.2020-7.10.2020	14	3
32	BG2	7.09.2020-7.10.2020	3	10
33	BG3	7.09.2020-7.10.2020	6	12
34	BG4	7.09.2020-7.10.2020	17	20
35	BG5	7.09.2020-7.10.2020	24	7
36	BG1	7.16.2020-7.17.2020	8	0
37	BG2	7.16.2020-7.17.2020	1	9
38	BG3	7.16.2020-7.17.2020	13	14
39	BG4	7.16.2020-7.17.2020	5	12
40	BG5	7.16.2020-7.17.2020	36	33
41	BG1	7.23.2020-7.24.2020	11	25
42	BG2	7.23.2020-7.24.2020	3	24
43	BG3	7.23.2020-7.24.2020	4	8
44	BG4	7.23.2020-7.24.2020	11	14
45	BG5	7.23.2020-7.24.2020	20	46
46	BG1	7.29.2020-7.30.2020	3	10
47	BG2	7.29.2020-7.30.2020	5	11
48	BG3	7.29.2020-7.30.2020	8	31
49	BG4	7.29.2020-7.30.2020	6	3
50	BG5	7.29.2020-7.30.2020	24	25
51	BG1	8.05.2020-8.06.2020	14	8
52	BG2	8.05.2020-8.06.2020	4	27
53	BG3	8.05.2020-8.06.2020	1	47
54	BG4	8.05.2020-8.06.2020	5	22
55	BG5	8.05.2020-8.06.2020	36	6
56	BG1	8.12.2020-8.13.2020	5	9
57	BG2	8.12.2020-8.13.2020	2	1
58	BG3	8.12.2020-8.13.2020	3	7
59	BG4	8.12.2020-8.13.2020	2	3
60	BG5	8.12.2020-8.13.2020	7	7
61	BG1	8.19.2020-8.20.2020	3	7
62	BG2	8.19.2020-8.20.2020	1	24
63	BG3	8.19.2020-8.20.2020	1	5
64	BG4	8.19.2020-8.20.2020	5	4
65	BG5	8.19.2020-8.20.2020	5	28
66	BG1	8.26.2020-8.27.2020	1	2
67	BG2	8.26.2020-8.27.2020	3	5
68	BG3	8.26.2020-8.27.2020	2	6
69	BG4	8.26.2020-8.27.2020	0	7
70	BG5	8.26.2020-8.27.2020	5	11
71	BG1	9.02.2020-9.03.2020	2	7
72	BG2	9.02.2020-9.03.2020	3	8
73	BG3	9.02.2020-9.03.2020	0	6
74	BG4	9.02.2020-9.03.2020	0	3
75	BG5	9.02.2020-9.03.2020	0	12
76	BG1	9.13.2020-9.14.2020	3	1
77	BG2	9.13.2020-9.14.2020	2	5
78	BG3	9.13.2020-9.14.2020	2	17
79	BG4	9.13.2020-9.14.2020	2	4
80	BG5	9.13.2020-9.14.2020	9	7
81	BG1	9.20.2020-9.21.2020	3	2
82	BG2	9.20.2020-9.21.2020	3	36
83	BG3	9.20.2020-9.21.2020	1	54
84	BG4	9.20.2020-9.21.2020	0	9
85	BG5	9.20.2020-9.21.2020	3	9
86	BG1	9.23.2020-9.24.2020	11	8
87	BG2	9.23.2020-9.24.2020	3	28
88	BG3	9.23.2020-9.24.2020	1	55
89	BG4	9.23.2020-9.24.2020	4	13
90	BG5	9.23.2020-9.24.2020	6	15
91	BG1	9.30.2020-10.01.2020	3	5
92	BG2	9.30.2020-10.01.2020	6	10
93	BG3	9.30.2020-10.01.2020	0	10
94	BG4	9.30.2020-10.01.2020	2	18
95	BG5	9.30.2020-10.01.2020	3	13
96	BG1	10.11.2020-10.12.2020	1	4
97	BG2	10.11.2020-10.12.2020	0	14
98	BG3	10.11.2020-10.12.2020	2	13
99	BG4	10.11.2020-10.12.2020	2	17
100	BG5	10.11.2020-10.12.2020	1	4
101	BG1	10.14.2020-10.15.2020	0	1
102	BG2	10.14.2020-10.15.2020	3	0
103	BG3	10.14.2020-10.15.2020	1	12
104	BG4	10.14.2020-10.15.2020	0	2
105	BG5	10.14.2020-10.15.2020	0	0
106	BG1	10.21.2020-10.22.2020	3	24
107	BG2	10.21.2020-10.22.2020	2	17
108	BG3	10.21.2020-10.22.2020	2	35
109	BG4	10.21.2020-10.22.2020	4	16
110	BG5	10.21.2020-10.22.2020	4	10
111	BG1	10.28.2020-10.29.2020	0	3
112	BG2	10.28.2020-10.29.2020	0	0
113	BG3	10.28.2020-10.29.2020	0	6
114	BG4	10.28.2020-10.29.2020	0	11
115	BG5	10.28.2020-10.29.2020	2	0
116	BG1	05.27.2021-05.28.2021	4	6
117	BG2	05.27.2021-05.28.2021	3	2
118	BG3	05.27.2021-05.28.2021	2	16
119	BG4	05.27.2021-05.28.2021	6	11
120	BG5	05.27.2021-05.28.2021	9	2
121	BG1	06.29.2021-06.30.2021	1	0
122	BG2	06.29.2021-06.30.2021	4	8
123	BG3	06.29.2021-06.30.2021	22	18
124	BG4	06.29.2021-06.30.2021	24	9
125	BG5	06.29.2021-06.30.2021	17	6
126	BG1	07.26.2021-07.27.2021	9	18
127	BG2	07.26.2021-07.27.2021	11	27
128	BG3	07.26.2021-07.27.2021	2	25
129	BG4	07.26.2021-07.27.2021	2	24
130	BG5	07.26.2021-07.27.2021	2	2
131	BG1	08.30.2021-08.31.2021	28	37
132	BG2	08.30.2021-08.31.2021	14	33
133	BG3	08.30.2021-08.31.2021	1	17
134	BG4	08.30.2021-08.31.2021	9	17
135	BG5	08.30.2021-08.31.2021	27	10
136	BG1	09.23.2021-09.24.2021	6	6
137	BG2	09.23.2021-09.24.2021	3	4
138	BG3	09.23.2021-09.24.2021	6	25
139	BG4	09.23.2021-09.24.2021	3	9
140	BG5	09.23.2021-09.24.2021	15	1

[truncated: 3 more sheets: Fig5.c, Fig6.a, Fig6.b]
